# Supplementary material for: Correlation among experience of person-centered maternity care, provision of care and women’s satisfaction: Cross sectional study in Colombo, Sri Lanka
Source: PLoS One. 2021 Apr 8;16(4):e0249265. doi: 10.1371/journal.pone.0249265 (PMC8031099; doi:10.1371/journal.pone.0249265)
Supplement: S1 File — (XLS) [file pone.0249265.s009.xls]

## Sheet: Data
afulani score/90	dig & res/18	com & aut/27	sup & care/45	bologna score	likert	parity	pregnancy	ethnicity	educational qua	profession	time of delivery	hour	id2	Admission (dd/mm/yy)	Delivery (dd/mm/yy)	Discharge (dd/mm/yy)	Age (years)	Education (1 No schooling / 2 Primary / 3 Secondary / 4 Higher)	Working status (1 No data / 2 Working / 3 Housewife)	Marital status (1 Married/2 Unmarried /3 Unmarried Living together)	Gestational age at delivery (weeks/days) weeks	days	Gestational age estimated with US (1 N/ 2 Y / 0 M)	Gravida n of pregnancies	N of deliveries	Born alive	BMI at booking (1 Underweight / 2 Normal / 3 Overweight / 4 Obese)	Multiple pregnancy	Pre-gestational hypertension	Gest Hypertension no proteinuria	Pre-eclampsia NOT SEVERE	Pre-eclampsia SEVERE	Eclampsia	Chorioamnionitis	Major fetal malformation(s)	IUGR/SGA	Pre-gestational diabetes	Gestational Diabetes Mellitus	Gest Diabetes in drug theraphy	Maternal cardiac disease	Maternal hypothiroidism	Polihydramnios	Olidramnion	APH/Major placenta previa	Severe Anemia (Hb less than 7)	Previous CS ( 1 N / 2 Y / 0 M)	Number of Previous CS	If previous CS, trial of labour (1 No previous CS / 2 N / 3 Y)	Present at birth (1 Cephalic/ 2 Breech /3 Other / 0 M)
63	13	19	31	2	9	P1	C2	Sinhalese B	Degree	Doctor	10:28:00	10	1821946	2018-12-10	2019-01-03	2019-01-11	30	4	2	1	34	1	2	1	0	0	2	2	1	1	1	1	1	1	1	1	1	1	1	1	1	1	1	1	1	1	0	1	1
35	9	8	18	4	2	P1	C1	Sinhalese B	A/L	Teacher	17:22:00	17	1821962	2018-12-11	2018-12-12	2018-12-20	35	4	2	1	39	3	2	1	0	0	3	1	1	1	1	1	1	1	1	1	1	1	1	1	1	1	1	1	1	1	0	1	1
57	14	17	26	1	10	P3	C3	Muslim	Grade 10	None			1821969	2018-12-11	2018-12-12	2018-12-15	30	3	3	1	37	2	2	3	2	2	2	1	1	1	1	1	1	1	1	1	1	2	1	1	2	1	1	1	1	1	0	1	1
41	11	11	19	4	2	P3	C1	Muslim	Degree	Teacher	04:41:00	4	1822041	2018-12-12	2018-12-17	2018-12-18	31	3	3	1	37	1	2	3	0	0	3	1	1	1	1	1	1	1	1	1	1	2	1	1	2	1	1	1	1	1	0	1	1
82	17	23	42	3	9	P2	C2	Muslim	A/L	None			1822274	2018-12-16	2018-12-17	2018-12-19	23	3	3	1	41	1	2	2	1	1	3	1	1	1	1	1	1	1	1	1	1	1	1	1	1	1	1	1	1	1	0	1	1
66	18	12	36	3	8	P1	C1	Sinhalese B	Degree	None	15:22:00	15	1822302	2018-12-16	2018-12-17	2018-12-22	26	3	3	1	40	1	2	1	0	0	2	1	1	1	1	1	1	1	1	1	1	1	1	1	1	1	1	1	1	1	0	1	1
59	14	15	30	2	7	P1	C1	Tamil	A/L	None			1822310	2018-12-16	2018-12-17	2018-12-19	26	3	3	1	38	4	2	1	0	0	1	1	1	1	1	1	1	1	1	1	1	1	1	1	1	1	1	1	1	1	0	1	1
76	18	19	39	2	9	P2	C2	Muslim	Grade 8	None	02:38:00	2	1822395	2018-12-17	2018-12-20	2018-12-22	28	3	3	1	39	1	2	2	1	1	2	1	1	1	1	1	1	1	1	1	1	2	1	1	1	1	1	1	1	1	0	1	1
32	12	9	11	4	5	P4	C2	Tamil	O/L	None	02:30:00	2	1822452	2018-12-18	2018-12-19	2018-12-20	27	3	3	1	39	3	2	4	1	1	3	1	1	1	1	1	1	1	1	1	1	2	1	1	1	1	1	1	1	1	0	1	1
41	15	5	21	4	6	P2	C2	Tamil	Grade 9	None	08:27:00	8	1822525	2018-12-19	2018-12-20	2018-12-22	31	3	3	1	40	3	2	2	1	1	2	1	1	1	1	1	1	1	1	1	1	1	1	1	1	1	1	1	1	2	1	3	1
38	6	8	24	1	7	P5	C4	Muslim	A/L	None	23:45:00	23	1822553	2018-12-19	2018-12-19	2018-12-22	39	3	3	1	40	0	2	5	3	3	3	1	1	1	1	1	1	1	1	1	1	1	1	1	1	1	1	1	1	2	1	3	1
60	13	11	36	3	10	P2	C2	Tamil H	O/L	None	19:27:00	19	1822600	2018-12-20	2018-12-20	2018-12-22	22	3	3	1	37	5	2	2	1	1	2	1	1	1	1	1	1	1	1	1	1	1	1	1	1	1	1	1	1	1	0	1	1
65	15	18	32	4	5	P2	C2	Sinhalese B	A/L	Web Designer	14:14:00	14	1822655	2018-12-21	2018-12-22	2018-12-24	29	3	3	1	38	5	2	2	1	1	2	1	1	1	1	1	1	1	1	1	1	1	1	1	1	1	1	1	1	1	0	1	1
34	12	9	13	3	9	P2	C2	Tamil H	A/L	None	19:34:00	19	1822658	2018-12-21	2018-12-24	2018-12-28	27	3	3	1	41	1	2	2	1	1	1	1	1	1	1	1	1	1	1	1	1	1	1	1	1	1	1	1	1	1	0	1	1
56	11	14	31	2	10	P1	C1	Sinhalese B	A/L	None	05:55:00	5	1822666	2018-12-21	2018-12-22	2018-12-24	21	3	3	1	38	6	2	1	0	0	2	1	1	1	1	1	1	1	1	1	1	1	1	1	1	1	1	1	1	1	0	1	1
72	17	20	35	2	10	P4	C1	Sinhalese B	A/L	None	07:03:00	7	1822667	2018-12-21	2018-12-22	2018-12-24	31	3	3	1	38	1	2	4	0	0	2	1	1	1	1	1	1	1	1	1	1	1	1	1	1	1	1	1	1	1	0	1	1
44	14	9	21	4	1	P3	C3	Muslim	Grade 10	None	13:25:00	13	1822758	2018-12-23	2018-12-24	2018-12-26	37	3	3	1	37	4	2	3	2	2	3	1	1	1	1	1	1	1	1	1	1	1	1	1	1	1	1	1	1	1	0	1	1
45	11	9	25	2	4	P1	C1	Sinhalese B	Grade 8	None	19:45:00	19	1822774	2018-12-23	2018-12-25	2018-12-27	17	3	3	2	41	0	2	1	0	0	2	1	1	1	1	1	1	1	1	1	1	1	1	1	1	1	1	1	1	1	0	1	1
42	12	10	20	3	8	P1	C1	Sinhalese B	A/L	None	02:13:00	2	1822839	2018-12-24	2018-12-27	2018-12-30	32	3	3	1	39	2	2	1	0	0	2	1	1	1	1	1	1	1	1	1	1	1	1	1	1	1	1	1	1	1	0	1	1
52	14	12	26	3	10	P2	C1	Sinhalese B	O/L	None	03:28:00	3	1822849	2018-12-25	2018-12-26	2018-12-30	20	3	3	1	37	3	2	2	0	0	2	1	1	1	1	1	1	1	1	1	1	1	1	1	1	1	1	1	1	1	0	1	1
39	11	10	18	3	10	P2	C2	Sinhalese B	Grade 10	None	13:42:00	13	1822855	2018-12-25	2018-12-26	2018-12-28	25	3	3	1	38	1	2	2	1	1	2	1	1	1	1	1	1	1	1	2	1	1	1	1	1	1	1	1	1	1	0	1	1
55	15	16	24	3	6	P1	C1	Sinhalese Cath	Degree	Asst. Lecturer	08:22:00	8	1822883	2018-12-25	2018-12-26	2018-12-27	26	4	2	1	37	6	2	1	0	0	2	1	1	1	1	1	1	1	1	1	1	1	1	1	1	1	1	1	1	1	0	1	1
55	16	13	26	1	7	P2	C2	Sinhalese B	O/L	None	19:41:00	19	1822896	2018-12-25	2018-12-25	2018-12-27	28	3	3	1	39	4	2	2	1	1	2	1	1	1	1	1	1	1	1	1	1	1	1	1	1	1	1	1	1	1	0	1	1
21	7	4	10	3	6	P1	C1	Muslim	Grade 8	None	02:53:00	2	1822982	2018-12-26	2018-12-27	2018-12-28	18	3	3	1	39	1	2	1	0	0	2	1	1	1	1	1	1	1	1	1	1	1	1	1	1	1	1	1	1	1	0	1	1
28	12	6	10	2	8	P1	C1	Sinhalese B	O/L	None	04:29:00	4	1822984	2018-12-26	2018-12-27	2018-12-29	17	3	3	1	38	3	2	1	0	0	2	1	1	1	1	1	1	1	1	1	1	1	1	1	1	1	1	1	1	1	0	1	1
59	13	11	35	4	9	P5	C5	Sinhalese B	Grade 10	None	23:49:00	23	1823071	2018-12-28	2018-12-28	2019-01-01	31	3	3	1	39	4	2	5	4	4	3	1	1	1	1	1	1	1	1	1	1	1	1	1	1	1	1	1	1	1	0	1	1
44	12	7	25	3	5	P1	C1	Muslim	O/L	None	11.28 PM	11	1823124	2018-12-29	2018-12-29	2018-12-31	22	3	3	1	40	0	2	1	0	0	3	1	1	1	1	1	1	1	1	1	1	1	1	1	1	1	1	1	1	1	0	1	1
39	12	3	24	1	8	P2	C2	Tamil H	None	Garmentmaker	12:14:00	12	1823145	2018-12-29	2018-12-29	2018-12-31	22	3	3	1	40	2	2	2	1	1	3	1	1	1	1	1	1	1	1	1	1	1	1	1	1	1	1	1	1	1	0	1	1
44	12	7	25	2	10	P2	C1	Tamil H	Grade 5	None	23:17:00	23	1823157	2018-12-29	2018-12-30	2019-01-03	29	3	3	1	40	0	2	3	0	0	1	1	1	1	1	1	1	1	1	2	1	1	1	1	1	1	1	1	1	1	0	1	1
60	15	17	28	3	10	P2	C2	Sinhalese B	O/L	Ex. Nursery Teacher	18:34:00	18	1823167	2018-12-30	2018-12-31	2019-01-01	33	3	3	1	40	2	2	2	1	1	3	1	1	1	1	1	1	1	1	1	1	1	1	1	1	1	1	1	1	1	0	1	1
64	14	16	34	3	8	P1	C1	Sinhalese B	A/L	Police constable	07:09:59	7	1823171	2018-12-30	2018-12-31	2019-01-01	24	4	2	1	39	3	2	1	0	0	2	1	1	1	1	1	1	1	1	1	1	1	1	1	1	1	1	1	1	1	0	1	1
54	11	12	31	3	8	P2	C2	Sinhalese Cath	A/L	Nursery Teacher	10:00:00	10	1823176	2018-12-30	2018-12-30	2018-12-31	35	3	3	1	39	2	2	2	1	1	2	1	1	1	1	1	1	1	1	1	1	1	1	1	1	1	1	1	1	1	0	1	1
59	14	16	29	3	10	P1	C1	Sinhalese B	O/L	None	07:19:00	7	1823218	2018-12-31	2018-12-31	2019-01-02	21	3	3	1	38	0	2	1	0	0	4	1	1	1	1	1	1	1	1	1	1	1	1	1	1	1	1	1	1	1	0	1	1
55	13	10	32	2	5	P6	C6	Muslim	A/L	None	09:16:59	9	1823250	2018-12-31	2019-01-02	2019-01-03	33	3	3	1	39	5	2	6	5	5	3	1	1	1	1	1	1	1	1	1	1	1	1	1	1	1	1	1	1	1	0	1	1
48	9	10	29	3	7	P1	C1	Tamil Cath	O/L	None	07:08:00	7	1900004	2019-01-01	2019-01-01	2019-01-04	21	3	3	1	38	6	2	1	0	0	2	1	1	1	1	1	1	1	1	1	1	1	1	1	1	1	1	1	1	1	0	1	1
39	10	6	23	1	9	P1	C1	Tamil	A/L	None	13:58:00	13	1900025	2019-01-01	2019-01-04	2019-01-08	23	3	3	1	37	4	2	1	0	0	3	1	1	1	1	1	1	1	1	1	1	1	1	1	1	1	1	1	1	1	0	1	1
46	12	12	22	2	9	P2	C2	Sinhalese B	O/L	None	17:45:00	17	1900058	2019-01-01	2019-01-02	2019-01-05	29	3	3	1	40	6	2	2	1	1	4	1	1	1	1	1	1	1	1	1	1	1	1	1	1	1	1	1	1	1	0	1	1
36	8	9	19	1	2	P1	C1	Tamil Chris	Grade 10	None	04:13:00	4	1900151	2019-01-03	2019-01-03	2019-01-27	26	3	3	1	38	3	2	1	0	0	2	1	1	1	1	1	1	1	1	1	1	2	1	1	1	1	1	1	1	1	0	1	1
21	3	5	13	1	6	P1	C1	Muslim	Diploma	None	16:09:59	16	1900207	2019-01-03	2019-01-03	2019-01-05	28	3	3	1	39	5	2	1	0	0	2	1	1	1	1	1	1	1	1	1	1	1	1	1	1	1	1	1	1	1	0	1	1
38	10	7	21	2	10	P1	C1	Sinhalese B	A/L	Printing	10:43:00	10	1900217	2019-01-03	2019-01-06	2019-01-07	28	4	2	1	38	1	2	1	0	0	2	1	1	1	1	1	1	1	1	1	1	2	1	1	1	1	1	1	1	1	0	1	2
32	8	11	13	3	5	P2	C2	Muslim	A/L	None	03:14:00	3	1900284	2019-01-05	2019-01-05	2019-01-07	24	3	3	1	39	5	2	2	1	1	2	1	1	1	1	1	1	1	1	1	1	1	1	1	1	1	1	1	1	1	0	1	1
38	11	9	18	1	8	P3	C2	Tamil Chris	O/L	None	12:12:00	12	1900347	2019-01-06	2019-01-06	2019-01-10	30	3	3	1	39	2	2	3	1	1	3	1	1	1	1	1	1	1	1	1	1	1	1	1	1	1	1	1	1	1	0	1	1
41	11	11	19	2	8	P1	C1	Muslim	O/L	None	15:47:00	15	1900360	2019-01-06	2019-01-08	2019-01-10	20	3	3	1	38	6	2	1	0	0	2	1	1	1	1	1	1	1	1	1	1	1	1	1	1	1	1	1	1	1	0	1	1
38	9	6	23	1	7	P2	C1	Tamil H	A/L	None	02:58:00	2	1900380	2019-01-07	2019-01-07	2019-01-11	24	3	3	1	37	3	2	2	0	0	2	1	1	1	1	1	1	1	1	1	1	1	1	1	1	1	1	1	1	1	0	1	1
45	11	10	24	1	9	P1	C1	Sinhalese B	A/L	None	14:31:00	14	1900384	2019-01-07	2019-01-07	2019-01-09	25	3	3	1	38	2	2	1	0	0	1	1	1	1	1	1	1	1	1	1	1	1	1	1	1	1	1	1	1	1	0	1	1
30	8	6	16	2	5	P3	C3	Muslim	O/L	None	15:14:00	15	1900385	2019-01-07	2019-01-09	2019-01-10	28	3	3	1	41	0	2	3	2	2	2	1	1	1	1	1	1	1	1	1	1	1	1	1	1	1	1	1	1	1	0	1	1
46	10	8	28	1	8	P2	C2	Sinhalese B	O/L	None	17:12:00	17	1900422	2019-01-07	2019-01-08	2019-01-09	32	3	3	1	41	0	2	2	1	1	3	1	1	1	1	1	1	1	1	1	1	1	1	1	1	1	1	1	1	1	0	1	1
44	11	9	24	1	5	P2	C2	Tamil Chris	Grade 10	None	23:42:00	23	1900434	2019-01-07	2019-01-07	2019-01-09	22	3	3	1	39	5	2	2	1	1	2	1	1	1	1	1	1	1	1	1	1	1	1	1	1	1	1	1	1	1	0	1	1
34	10	8	16	2	5	P1	C1	Sinhalese B	O/L	None	05:05:00	5	1900444	2019-01-07	2019-01-08	2019-01-10	19	3	3	1	39	1	2	1	0	0	2	1	1	1	1	1	1	1	1	1	1	1	1	1	1	1	1	1	1	1	0	1	1
27	8	3	16	1	9	P2	C2	Muslim	Grade 9	None	20:02:59	20	1900456	2019-01-07	2019-01-08	2019-01-10	28	3	3	1	39	5	2	1	0	0	2	1	1	1	1	1	1	1	1	2	1	1	1	1	1	1	1	1	1	1	0	1	1
45	11	9	25	2	8	P2	C2	Muslim	O/L	None	21:21:00	21	1900462	2019-01-07	2019-01-10	2019-01-17	23	3	3	1	38	0	1	2	1	1	3	1	1	1	1	1	1	1	1	1	1	1	1	1	1	1	1	1	1	1	0	1	1
51	12	13	26	3	1	P3	C3	Tamil H	Grade 7	None	00:16:00	0	1900467	2019-01-08	2019-01-09	2019-01-10	34	3	3	1	40	5	2	3	2	2	4	1	1	1	1	1	1	1	1	1	1	1	1	1	1	1	1	1	1	1	0	1	1
33	7	10	16	3	5	P5	C2	Muslim	Degree	Teacher	02:30:00	2	1900485	2019-01-08	2019-01-10	2019-01-11	32	4	2	1	37	1	2	5	2	2	2	1	1	1	1	1	1	1	1	1	1	1	1	1	1	1	1	1	1	1	0	1	1
35	12	8	15	2	8	P1	C1	Sinhalese B	A/L	None	13:42:00	13	1900532	2019-01-08	2019-01-10	2019-01-11	28	3	3	1	39	6	2	1	0	0	2	1	1	1	1	1	1	1	1	1	1	1	1	1	1	1	1	1	1	1	0	1	1
38	8	9	21	3	9	P1	C1	Muslim	Grade 9	None	22:15:00	22	1900540	2019-01-08	2019-01-09	2019-01-12	24	3	3	1	40	1	2	1	0	0	3	1	1	1	1	1	1	1	1	1	1	2	1	1	1	1	1	1	1	1	0	1	1
14	3	2	9	2	1	P2	C2	Muslim	Grade 10	None	17:50:00	17	1900552	2019-01-09	2019-01-14	2019-01-17	29	3	3	1	38	0	2	2	1	1	2	1	1	1	1	1	1	1	1	1	1	2	1	1	1	1	1	1	1	1	0	1	1
25	6	4	15	1	6	P1	C1	Sinhalese B	O/L	None	05:55:00	5	1900610	2019-01-09	2019-01-10	2019-01-12	22	3	3	1	39	2	2	1	0	0	2	1	1	1	1	1	1	1	1	1	1	1	1	1	1	1	1	1	1	1	0	1	1
29	8	9	12	2	5	P3	C2	Sinhalese B	A/L	None	11:22:00	11	1900613	2019-01-10	2019-01-10	2019-01-11	32	3	3	1	38	1	2	3	1	1	2	1	1	1	1	1	1	1	1	1	1	1	1	1	1	1	1	1	1	1	0	1	1
40	8	9	23	2	5	P4	C4	Sinhalese B	Grade 10	None	09:43:00	9	1900620	2019-01-10	2019-01-10	2019-01-12	39	3	3	1	41	0	2	5	3	3	2	1	1	1	1	1	1	1	1	1	1	1	1	1	1	1	1	1	1	1	0	1	1
23	7	2	14	1	6	P1	C1	Tamil	O/L	Customer Exc.	15:39:00	15	1900640	2019-01-10	2019-01-15	2019-01-19	22	3	3	1	40	4	2	1	0	0	2	1	1	1	1	1	1	1	1	1	1	1	2	1	1	1	1	1	1	1	0	1	1
46	11	12	23	3	8	P1	C1	Muslim	O/L	None	16:56:00	16	1900694	2019-01-01	2019-01-11	2019-01-15	21	3	3	1	40	4	2	1	0	0	3	1	1	2	1	1	1	1	1	1	1	1	1	1	1	1	1	1	1	1	0	1	1
27	7	7	13	3	3	P1	C1	Sinhalese Mus	O/L	None	17:28:00	17	1900701	2019-01-11	2019-01-13	2019-01-16	31	3	3	1	40	1	2	1	0	0	3	1	1	1	1	1	1	1	1	1	1	1	1	1	1	1	1	1	1	1	0	1	1
35	11	8	16	1	7	P3	C2	Sinhalese	A/L	None	12:07:00	12	1900755	2019-01-14	2019-01-17	2019-01-18	30	3	3	1	39	0	2	2	1	1	3	1	1	1	1	1	1	1	1	1	1	1	2	1	1	1	1	1	1	1	0	1	1
20	2	2	16	1	5	P1	C1	Muslim	O/L	None	09:10:00	9	1900777	2019-01-12	2019-01-13	2019-01-17	21	3	3	1	39	6	2	1	0	0	2	1	1	1	1	1	1	1	1	1	1	1	1	1	1	1	1	1	1	1	0	1	1
39	10	6	23	2	7	P3	C3	Tamil H	O/L	None	01:09:59	1	1900788	2019-01-13	2019-01-14	2019-01-15	23	3	3	1	38	5	1	3	2	2	2	1	1	1	1	1	1	1	1	1	1	1	1	1	1	1	1	1	1	1	0	1	1
40	9	12	19	1	7	P4	C4	Muslim	Grade 9	None	03:19:00	3	1900796	2019-01-13	2019-01-15	2019-01-16	32	3	3	1	41	0	2	4	3	3	4	1	1	1	1	1	1	1	1	1	1	1	1	1	1	1	1	1	1	1	0	1	1
26	10	4	12	1	5	P3	C2	Sinhalese B	Grade 10	Tailor	19:45:00	19	1900798	2019-01-13	2019-01-14	2019-01-18	36	3	3	1	40	3	2	2	1	1	4	1	1	1	1	1	1	1	1	1	1	1	1	1	1	1	1	1	1	1	0	1	1
21	6	4	11	2	1	P4	C3	Muslim	A/L	Tuition Teacher	01:45:00	1	1900838	2019-01-13	2019-01-14	2019-01-16	32	3	3	1	34	5	2	3	2	2	3	1	1	1	1	1	1	1	1	1	1	1	1	1	1	1	1	1	1	1	0	1	1
46	10	9	27	4	5	P1	C1	Sinhalese B	Degree	Nursery Teacher	18:08:59	18	1900843	2019-01-13	2019-01-14	2019-01-16	29	4	2	1	39	3	2	1	0	0	2	1	1	1	1	1	1	1	1	1	1	2	1	1	1	1	1	1	1	1	0	1	1
50	11	11	28	1	5	P2	C2	Sinhalese B	O/L	None	01:08:00	1	1900846	2019-01-13	2019-01-14	2019-01-15	35	3	3	1	38	3	2	2	1	1	2	1	1	1	1	1	1	1	1	1	1	1	1	1	1	1	1	1	1	1	0	1	1
22	7	5	10	1	4	P3	C2	Muslim	Grade 9	None	07:52:00	7	1900849	2019-01-14	2019-01-17	2019-01-18	28	3	3	1	39	4	2	2	1	1	4	1	1	1	1	1	1	1	1	1	1	2	1	1	1	1	1	1	1	2	1	3	1
25	7	5	13	3	4	P3	C3	Sinhalese B	O/L	Private Firm	12:53:00	12	1900856	2019-01-14	2019-01-14	2019-01-16	31	3	3	1	39	1	2	3	2	2	3	1	1	1	1	1	1	1	1	1	1	1	1	1	1	1	1	1	1	1	0	1	1
53	12	13	28	2	7	P1	C1	Sinhalese B	O/L	None	16:25:59	16	1900875	2019-01-14	2019-01-20	2019-01-25	24	3	3	1	37	4	2	1	0	0	4	1	1	1	1	1	1	1	1	1	1	1	2	1	1	2	1	1	1	1	0	1	1
39	10	5	24	3	5	P2	C2	Tamil H	Grade 10	None	07:35:00	7	1900905	2019-01-14	2019-01-15	2019-01-21	29	3	3	1	37	5	2	2	1	1	3	1	1	1	1	1	1	1	1	1	1	1	1	1	1	1	1	1	1	2	1	3	1
55	11	11	33	2	8	P2	C2	Sinhalese Chris	Grade 10	None	15:08:00	15	1900937	2019-01-15	2019-01-15	2019-01-17	34	3	3	1	39	0	2	2	1	1	3	1	1	1	1	1	1	1	1	1	1	1	1	1	1	1	1	1	1	1	0	1	1
36	10	9	17	1	5	P1	C1	Sinhalese	A/L	None	07:31:00	7	1900938	2019-01-15	2019-01-16	2019-01-21	26	3	3	1	39	0	2	1	0	0	2	1	1	1	1	1	1	1	1	1	1	1	1	1	1	1	1	1	1	1	0	1	1
24	6	5	13	1	6	P1	C1	Muslim	Grade 10	None	05:35:00	5	1900949	2019-01-15	2019-01-16	2019-01-18	22	3	3	1	39	0	2	1	0	0	2	1	1	1	1	1	1	1	1	1	1	1	1	1	1	1	1	1	1	1	0	1	1
44	11	9	24	1	8	P2	C1	Sinhalese	O/L	None	11:05:00	11	1900963	2019-01-15	2019-01-20	2019-01-23	30	3	3	1	40	5	2	2	1	1	3	1	1	1	1	1	1	1	1	1	1	1	1	1	1	1	1	1	1	1	0	1	1
35	8	9	18	1	5	P2	C2	Sinhalese B	O/L	None	01:32:00	1	1900966	2019-01-15	2019-01-16	2019-01-17	30	3	3	1	37	5	2	1	0	0	2	1	1	1	1	1	1	1	1	1	1	1	1	1	1	1	1	1	1	1	0	1	1
40	9	9	22	2	8	P3	C3	Sinhalese	Grade 10	None	00:34:00	0	1900972	2019-01-15	2019-01-16	2019-01-18	27	3	3	1	38	4	0	3	2	2	1	1	1	1	1	1	1	1	1	1	1	1	1	1	1	1	1	1	1	1	0	1	1
27	5	9	13	1	4	P1	C1	Sinhalese B	O/L	None	20:25:00	20	1900976	2019-01-16	2019-01-16	2019-01-18	29	3	3	1	40	0	2	1	0	0	3	1	1	1	1	1	1	1	1	1	1	1	2	1	1	1	1	1	1	1	0	1	1
37	9	10	18	2	5	P2	C1	Sinhalese B	Diploma	None	04:03:00	4	1900980	2019-01-16	2019-01-17	2019-01-18	25	3	3	1	38	0	2	2	1	1	2	1	1	1	1	1	1	1	1	1	1	2	1	1	1	1	1	1	1	1	0	1	1
41	11	6	24	2	5	P2	C1	Muslim	O/L	None	14:43:00	14	1900989	2019-01-16	2019-01-16	2019-01-19	23	3	3	1	39	4	2	2	0	0	3	1	1	1	1	1	1	1	1	1	1	1	1	1	1	1	1	1	1	1	0	1	1
28	8	7	13	2	4	P2	C2	Muslim	O/L	None	19:30:00	19	1901039	2019-01-16	2019-01-16	2019-01-18	23	3	3	1	40	0	2	3	1	1	2	1	1	1	1	1	1	1	1	1	1	1	1	1	1	1	1	1	1	1	0	1	1
32	8	6	18	1	6	P1	C1	Muslim	O/L	Nursery Teacher	18:10:00	18	1901047	2019-01-17	2019-01-17	2019-01-21	19	3	3	1	37	2	2	1	0	0	4	1	1	1	1	1	1	1	1	1	1	1	1	1	1	1	1	1	1	1	0	1	1
31	6	4	21	2	5	P2	C2	Tamil H	A/L	None	09:46:00	9	1901049	2019-01-17	2019-01-17	2019-01-20	25	3	3	1	38	1	2	2	1	1	4	1	1	1	1	1	1	1	1	1	1	1	2	1	1	1	1	1	1	1	0	1	1
36	10	6	20	2	7	P1	C1	Tamil	A/L	Clerk	07:38:00	7	1901103	2019-01-18	2019-01-18	2019-01-24	29	3	3	1	38	5	2	1	0	0	3	1	1	1	1	1	1	1	1	1	1	1	1	1	1	1	1	1	1	1	0	1	1
29	8	5	16	2	4	P1	C1	Sinhalese B	Diploma	None	18:04:00	18	1901178	2019-01-19	2019-01-20	2019-01-26	38	3	3	1	39	6	2	1	0	0	2	1	1	1	1	1	1	1	1	1	1	1	1	1	1	1	1	1	1	1	0	1	1
48	12	10	26	4	5	P2	C2	Muslim	Grade 8	None	04:20:00	4	1901211	2019-01-19	2019-01-20	2019-01-22	28	3	3	1	40	0	2	2	1	1	2	1	1	1	1	1	1	1	1	1	1	2	1	1	1	1	1	1	1	1	0	1	1
46	11	9	26	2	7	P2	C2	Muslim	O/L	None	15:47:00	15	1901217	2019-01-19	2019-01-20	2019-01-22	26	3	3	1	39	3	2	2	1	1	4	1	1	2	1	1	1	1	1	1	1	1	1	1	1	1	1	1	1	1	0	1	1
34	9	9	16	2	5	P1	C1	Sinhalese Chris	O/L	None	04:09:00	4	1901227	2019-01-20	2019-01-20	2019-01-21	20	3	3	1	39	0	2	1	0	0	2	1	1	1	1	1	1	1	1	1	1	1	1	1	1	1	1	1	1	1	0	1	1
39	9	11	19	1	7	P3	C3	Sinhalese B	Grade 8	None	07:38:00	7	1901232	2019-01-20	2019-01-20	2019-01-22	31	3	3	1	38	5	2	3	2	2	2	1	1	1	1	1	1	1	1	1	1	1	1	1	1	1	1	1	1	1	0	1	1
45	12	13	20	3	7	P3	C3	Muslim	O/L	None	10:52:00	10	1901248	2019-01-20	2019-01-22	2019-01-25	37	3	3	1	40	2	2	3	2	2	3	1	1	1	1	1	1	1	1	1	1	2	1	1	1	1	1	1	1	1	0	1	1
34	11	5	18	3	8	P1	C1	Muslim	A/L	None	07:19:00	7	1901258	2019-01-20	2019-01-21	2019-01-26	20	3	3	1	39	0	2	1	0	0	3	1	1	1	1	1	1	1	1	1	1	1	1	1	1	1	1	1	1	1	0	1	1
36	12	8	16	2	5	P2	C1	Muslim	O/L	None	06:12:00	6	1901280	2019-01-21	2019-01-22	2019-01-30	19	3	3	1	31	2	2	2	0	0	4	1	1	1	1	1	1	1	1	1	1	1	1	1	1	1	1	1	1	1	0	1	1
50	13	10	27	0	7	P2	C2	Tamil	O/L	None	05:12:00	5	1901282	2019-01-21	2019-01-21	2019-01-22	27	3	3	1	39	4	2	2	1	1	2	1	1	1	1	1	1	1	1	1	1	1	1	1	1	1	1	1	1	1	0	1	1
39	11	12	16	2	8	P1	C1	Sinhalese B	O/L	None	06:32:00	6	1901284	2019-01-21	2019-01-23	2019-01-25	30	3	3	1	38	0	2	1	0	0	2	1	1	1	1	1	1	1	1	1	1	1	2	1	1	1	1	1	1	1	0	1	1
30	9	4	17	1	5	P1	C1	Muslim	Grade 5	None	13:43:00	13	1901289	2019-01-21	2019-01-21	2019-01-26	26	3	3	1	36	6	2	1	0	0	2	1	1	1	1	1	1	1	1	1	1	1	1	1	1	1	1	1	1	1	0	1	1
46	10	8	28	2	7	P2	C2	Muslim	O/L	None	17:38:00	17	1901373	2019-01-22	2019-01-22	2019-01-26	28	3	3	1	40	2	2	2	1	1	2	1	1	1	1	1	1	1	1	1	1	1	1	1	1	1	1	1	1	2	1	3	1
38	8	7	23	2	6	P1	C1	Muslim	Grade 10	None	16:14:00	16	1901435	2019-01-23	2019-01-23	2019-01-28	19	3	3	1	39	6	2	1	0	0	1	1	1	1	1	1	1	1	1	1	1	1	1	1	1	1	1	1	1	1	0	1	1
43	11	10	22	2	6	P2	C2	Sinhalese B	Degree	Development Officer	01:40:00	1	1901493	2019-01-23	2019-01-24	2019-01-26	34	3	3	1	39	5	2	2	1	1	2	1	1	1	1	1	1	1	1	1	1	1	1	1	1	1	1	1	1	1	0	1	1
29	7	6	16	1	6	P1	C1	Tamil	O/L	None	20:17:00	20	1901544	2019-01-24	2019-01-24	2019-01-26	26	3	3	1	39	6	2	1	0	0	2	1	1	1	1	1	1	1	1	1	1	1	1	1	1	1	1	1	1	1	0	1	1
32	9	8	15	2	4	P2	C2	Sinhalese B	Grade 10	None	11:51:00	11	1901555	2019-01-24	2019-01-26	2019-01-28	21	3	3	1	39	6	2	2	1	1	1	1	1	1	1	1	1	1	1	1	1	1	1	1	1	1	1	1	1	1	0	1	1
36	9	7	20	2	7	P1	C1	Muslim	A/L	None	01:41:00	1	1901561	2019-01-24	2019-01-27	2019-01-31	27	3	3	1	40	6	2	1	0	0	3	1	1	1	1	1	1	1	1	1	1	1	1	2	1	1	1	1	1	1	0	1	1
41	9	9	23	3	8	P2	C2	Muslim	O/L	None	15:50:00	15	1901577	2019-01-25	2019-01-26	2019-01-28	26	3	3	1	41	0	2	2	1	1	2	1	1	1	1	1	1	1	1	1	1	1	1	1	1	1	1	1	1	1	0	1	1
41	10	11	20	3	8	P2	C2	Muslim	Grade 8	None	08:08:00	8	1901627	2019-01-26	2019-01-26	2019-01-28	23	3	3	1	39	4	2	2	1	1	2	1	1	1	1	1	1	1	1	1	1	1	1	1	1	1	1	1	1	1	0	1	1
59	14	16	29	2	8	P1	C1	Sinhalese B	O/L	None	09:06:00	9	1901629	2019-01-26	2019-01-27	2019-01-28	21	3	3	1	41	0	2	1	0	0	2	1	1	1	1	1	1	1	1	1	1	1	1	1	1	1	1	1	1	1	0	1	1
46	11	11	24	2	6	P2	C1	Sinhalese B	A/L	Nurse	04:40:00	4	1901638	2019-01-26	2019-01-28	2019-01-30	31	4	2	1	39	1	2	2	0	0	3	1	1	1	1	1	1	1	1	1	1	2	1	1	2	1	2	1	1	1	0	1	1
35	9	8	18	1	6	P3	C3	Tamil	O/L	None	06:12:00	6	1901640	2019-01-26	2019-01-27	2019-02-02	25	3	3	1	37	1	2	3	2	2	3	1	1	2	1	1	1	1	1	1	1	1	1	1	1	1	1	1	1	1	0	1	1
46	11	11	24	1	6	P1	C1	Sinhalese B	O/L	None	20:53:00	20	1901662	2019-01-26	2019-01-26	2019-01-28	20	3	3	1	35	0	2	1	0	0	1	1	1	1	1	1	1	1	1	1	1	1	1	1	1	1	1	1	1	1	0	1	1
48	10	16	22	2	5	P1	C1	Tamil	Diploma	Tour Exc	17:47:59	17	1901685	2019-01-27	2019-01-30	2019-02-03	31	3	3	1	40	3	2	1	0	0	1	1	1	1	1	1	1	1	1	2	1	1	1	1	1	1	1	1	1	1	0	1	1
41	11	9	21	2	5	P1	C1	Muslim	A/L	None	11:23:59	11	1901713	2019-01-28	2019-01-29	2019-01-30	24	3	3	1	40	0	2	1	0	0	1	1	1	1	1	1	1	1	1	1	1	1	1	1	1	1	1	1	1	1	0	1	1
55	14	14	27	2	8	P1	C1	Sinhalese	A/L	Ex. Sales assistant	12:49:00	12	1901727	2019-01-28	2019-01-29	2019-01-31	26	3	3	1	41	1	2	1	0	0	2	1	1	1	1	1	1	1	1	1	1	1	1	1	1	1	1	1	1	1	0	1	1
48	11	7	30	1	9	P3	C3	Tamil Chris	Grade 10	None	16:25:00	16	1901737	2019-01-28	2019-01-31	2019-02-02	30	3	3	1	36	5	2	3	2	2	2	1	1	1	1	1	1	1	1	1	1	1	1	1	1	1	1	1	1	1	0	1	1
41	8	6	27	3	7	P1	C1	Sinhalese B	Grade 10	None	15:55:00	15	1901742	2019-01-28	2019-01-31	2019-02-03	23	3	3	1	38	1	2	1	0	0	2	1	1	1	1	1	1	1	1	2	1	1	1	1	1	1	1	1	1	1	0	1	1
47	7	12	28	2	6	P1	C1	Sinhalese B	Diploma	Accountant	10:11:00	10	1901743	2019-01-28	2019-01-29	2019-01-30	24	4	2	1	40	4	2	1	0	0	4	1	1	1	1	1	1	1	1	1	1	1	1	1	1	1	1	1	1	1	0	1	1
44	8	11	25	3	6	P2	C1 (P1 Abortion)	Sinhalese	Degree	None	13:31:00	13	1901828	2019-01-29	2019-01-31	2019-02-01	29	3	3	1	38	0	2	2	0	0	2	1	1	1	1	1	1	1	1	2	1	1	1	1	1	1	1	1	1	1	0	1	1
40	8	6	26	2	6	P1	C1	Muslim	A/L	None	14:50:00	14	1901853	2019-01-29	2019-01-30	2019-02-03	20	3	3	1	40	1	2	1	0	0	3	1	1	1	1	1	1	1	1	1	1	1	1	1	1	1	1	1	1	1	0	1	1
38	11	8	19	1	6	P4	C2 (P2 &P3 Abortion)	Sinhalese B	A/L	None	01:50:00	1	1901865	2019-01-30	2019-02-01	2019-02-05	37	3	3	1	40	2	2	4	1	1	2	1	1	1	1	1	1	1	1	1	1	1	1	1	1	1	1	1	1	1	0	1	1
58	14	16	28	3	10	P3	C3	Sinhalese B	O/L	None	06:50:00	6	1901869	2019-01-30	2019-01-31	2019-02-02	30	3	3	1	39	3	2	1	0	0	3	1	1	1	1	1	1	1	1	1	1	1	1	1	1	1	1	1	1	1	0	1	1
34	7	7	20	3	6	P3	C2 (P2 Abortion)	Muslim	O/L	None	12:24:59	12	1901888	2019-01-30	2019-02-01	2019-02-02	26	3	3	1	38	2	2	3	1	1	3	1	1	1	1	1	1	1	1	1	1	1	2	1	1	1	1	1	1	1	0	1	1
36	11	9	16	2	8	P1	C1	Sinhalese	A/L	None	22:03:00	22	1901964	2019-01-31	2019-02-01	2019-02-05	31	4	2	1	37	2	2	1	0	0	4	1	1	1	1	1	1	1	1	1	1	1	2	1	1	1	1	1	1	1	0	1	1
37	13	6	18	1	8	P1	C1	Muslim	Grade 10	None	17:59:00	17	1901991	2019-02-01	2019-02-03	2019-02-07	19	3	3	1	36	5	2	1	0	0	2	1	1	1	1	1	1	1	1	1	1	1	1	1	1	1	1	1	1	1	0	1	1
42	8	13	21	2	8	P2	C2	Sinhalese B	A/L	None	14:28:00	14	1902034	2019-02-01	2019-02-02	2019-02-06	31	3	3	1	40	0	2	2	1	1	3	1	1	1	1	1	1	1	1	1	1	1	1	1	1	1	1	1	1	1	0	1	1
25	5	5	15	3	6	P1	C1	Tamil H	Grade 5	None	01:15:00	1	1902116	2019-02-02	2019-02-03	2019-02-05	22	3	3	1	38	3	2	1	0	0	2	1	1	1	1	1	1	1	1	1	1	1	1	1	1	1	1	1	1	1	0	1	1
54	13	9	32	2	10	P1	C1	Tamil Chris	O/L	None	14:10:00	14	1902123	2019-02-03	2019-02-04	2019-02-06	25	3	3	1	38	4	2	1	0	0	2	1	1	1	1	1	1	1	1	1	1	1	1	1	1	1	1	1	1	1	0	1	1
37	12	7	18	2	7	P1	C1	Sinhalese B	O/L	None	20:55:59	20	1902143	2019-02-03	2019-02-03	2019-02-05	28	3	3	1	40	2	2	1	0	0	2	1	1	1	1	1	1	1	1	1	1	1	1	1	1	1	1	1	1	1	0	1	1
41	12	12	17	2	9	P5	C4 (P1 h-mole)	Sinhalese	A/L	None	12:40:00	12	1902183	2019-02-04	2019-02-04	2019-02-05	35	3	3	1	40	0	2	5	3	3	2	1	1	1	1	1	1	1	1	1	1	1	1	1	1	1	1	1	1	1	0	1	1
34	9	5	20	2	8	P1	C1	Sinhalese B	O/L	Helper in Dental Clinic	20:06:00	20	1902186	2019-02-04	2019-02-05	2019-02-07	27	3	3	1	39	0	2	1	0	0	2	1	1	1	1	1	1	1	1	1	1	1	2	1	1	1	1	1	1	1	0	1	1
36	9	5	22	2	5	P1	C1	Tamil Chris	O/L	None	15:35:00	15	1902226	2019-02-05	2019-02-06	2019-02-10	20	3	3	1	41	0	2	1	0	0	3	1	1	1	1	1	1	1	1	1	1	1	1	1	1	1	1	1	1	1	0	1	1
56	13	13	30	3	8	P4	C4	Muslim	Grade 9	None	16:32:00	16	1902285	2019-04-05	2019-04-08	2019-04-13	32	3	3	1	39	4	2	4	3	3	4	1	1	1	1	1	1	1	1	1	1	1	2	1	1	1	1	1	1	1	0	1	1
44	13	5	26	1	9	P2	C1 (P1 Abortion)	Tamil H	O/L	None	22:59:00	22	1902287	2019-02-05	2019-02-08	2019-02-16	24	3	3	1	40	3	2	2	1	0	4	1	1	1	1	1	1	1	1	1	1	1	2	1	1	1	1	1	1	1	0	1	1
40	11	8	21	1	7	P1	C1	Sinhalese B	Grade 10	None	03:20:00	3	1902288	2019-02-05	2019-02-06	2019-02-07	17	3	3	1	31	5	2	1	0	0	3	1	1	1	1	1	1	1	1	1	1	1	1	1	1	1	1	1	1	1	0	1	1
25	8	6	11	2	5	P1	C1	Sinhalese B	O/L	Packing	06:12:00	6	1902294	2019-02-05	2019-02-06	2019-02-08	22	3	3	1	40	0	2	1	0	0	2	1	1	1	1	1	1	1	1	1	1	2	1	1	1	1	1	1	1	1	0	1	1
33	10	6	17	2	6	P1	C1	Muslim	O/L	None	17:10:00	17	1902326	2019-02-06	2019-02-08	2019-02-11	22	3	3	1	40	2	2	1	0	0	4	1	1	2	1	1	1	1	1	1	1	1	1	1	1	1	1	1	1	1	0	1	1
28	6	5	17	1	5	P1	C1	Sinhalese B	O/L	None	02:42:00	2	1902443	2019-02-07	2019-02-09	2019-02-19	21	3	3	1	41	0	2	1	0	0	2	1	1	1	1	1	1	1	1	1	1	1	1	1	1	1	1	1	1	1	0	1	1
50	11	12	27	2	8	P2	C2	Sinhalese B	O/L	None	15:38:00	15	1902459	2019-02-08	2019-02-11	2019-02-15	23	3	3	1	37	4	2	2	1	1	4	1	2	1	1	1	1	1	1	1	1	1	2	1	1	1	1	1	1	1	0	1	1
57	10	10	37	2	9	P1	C1	Muslim	A/L	Teacher	04:17:00	4	1902470	2019-02-08	2019-02-11	2019-02-12	29	4	2	1	41	2	2	1	0	0	1	1	1	1	1	1	1	1	1	1	1	1	1	1	1	1	1	1	1	1	0	1	1
36	10	9	17	2	7	P3	C3	Muslim	O/L	None	16:29:00	16	1902477	2019-02-08	2019-02-09	2019-02-10	28	3	3	1	37	0	2	3	2	2	3	1	1	1	1	1	1	1	1	1	1	1	1	1	1	1	1	1	1	1	0	1	1
36	9	5	22	2	5	P1	C1	Tamil	Grade 10	None	18:11:00	18	1902509	2019-02-09	2019-02-09	2019-02-11	20	3	3	1	39	6	2	1	0	0	2	1	1	1	1	1	1	1	1	1	1	1	1	1	1	1	1	1	1	1	0	1	1
40	11	10	19	1	6	P1	C1	Tamil H	Degree	None	05:14:00	5	1902511	2019-02-09	2019-02-11	2019-02-14	27	3	3	1	40	0	2	1	0	0	3	1	1	1	1	1	1	1	1	1	1	1	1	1	1	1	1	1	1	1	0	1	1
44	11	8	25	2	7	P2	C2	Sinhalese B	Postgraduate	Management Assistant	02:34:00	2	1902560	2019-02-10	2019-02-10	2019-02-12	38	4	2	1	39	0	2	2	1	1	4	1	1	1	1	1	1	1	1	1	1	1	2	1	1	1	1	1	1	1	0	1	1
51	13	14	24	2	10	P1	C1	Sinhalese B	A/L	Clerk	14:25:00	14	1902568	2019-02-10	2019-02-11	2019-02-14	28	3	3	1	39	1	2	1	0	0	2	1	1	1	1	1	1	1	1	1	1	1	1	1	1	1	1	1	1	1	0	1	1
51	10	6	35	2	6	P3	C3	Tamil	Grade 9	None	14:46:00	14	1902575	2019-02-10	2019-02-10	2019-02-11	28	3	3	1	39	5	2	3	2	2	4	1	1	1	1	1	1	1	1	1	1	1	1	1	1	1	1	1	1	1	0	1	1
48	9	10	29	2	8	P2	C2	Sinhalese B	A/L	None	10:49:00	10	1902579	2019-02-10	2019-02-12	2019-02-13	32	3	3	1	41	1	2	1	1	1	2	1	1	1	1	1	1	1	1	1	1	1	1	1	1	1	1	1	1	1	0	1	1
42	12	5	25	2	10	P2	C2	Sinhalese B	O/L	None	18:50:00	18	1902609	2019-02-11	2019-02-11	2019-02-19	26	3	3	1	33	1	2	2	1	1	1	1	1	1	1	1	1	1	1	1	1	1	1	1	1	1	1	1	1	1	0	1	1
34	4	6	24	3	4	P2	C1 (P1 Abortion)	Muslim	O/L	Accounting	18:53:59	18	1902610	2019-02-11	2019-02-12	2019-02-14	20	3	3	1	38	2	2	2	0	0	4	1	1	1	1	1	1	1	1	1	1	2	1	1	1	1	1	1	1	1	0	1	1
42	9	14	19	2	6	P4	C4	Sinhalese B	O/L	None	15:38:00	15	1902623	2019-02-11	2019-02-13	2019-02-15	38	3	3	1	38	3	2	4	3	3	3	1	1	1	1	1	1	1	1	1	1	1	2	1	1	1	1	1	1	1	0	1	1
52	10	10	32	1	8	P2	C2	Sinhalese B	A/L	None	01:15:00	1	1902636	2019-02-11	2019-02-12	2019-02-18	33	3	3	1	40	4	2	2	1	1	2	1	1	1	1	1	1	1	1	1	1	1	1	1	1	1	1	1	1	1	0	1	1
37	9	9	19	2	6	P1	C1	Sinhalese B	O/L	Machine Operator	19:59:00	19	1902637	2019-02-11	2019-02-11	2019-02-14	24	4	2	1	39	2	2	1	0	0	2	1	1	1	1	1	1	1	1	1	1	1	1	1	1	1	1	1	1	1	0	1	1
49	9	7	33	3	10	P1	C1	Tamil H	Grade 8	None	00:13:00	0	1902638	2019-02-11	2019-02-14	2019-02-16	21	3	3	1	40	2	2	1	0	0	2	1	1	1	1	1	1	1	1	1	1	1	1	1	1	1	1	1	1	1	0	1	1
34	7	9	18	2	5	P1	C1	Sinhalese Chris	O/L	None	09:38:00	9	1902823	2019-02-13	2019-02-14	2019-02-18	24	3	3	1	40	0	2	1	0	0	1	1	1	1	1	1	1	1	1	1	1	1	1	1	1	1	1	1	1	1	0	1	1
48	13	13	22	1	7	P3	C2 (P2 Abortion)	Sinhalese B	O/L	None	06:18:00	6	1902826	2019-02-14	2019-02-14	2019-02-15	24	3	3	1	38	2	2	3	1	1	2	1	1	2	1	1	1	1	1	1	1	1	1	1	1	1	1	1	1	1	0	1	1
42	11	7	24	1	8	P1	C1	Tamil H	O/L	None	21:32:59	21	1902834	2019-02-14	2019-02-15	2019-02-20	30	3	3	1	41	2	1	1	0	0	2	1	1	1	1	1	1	1	1	1	1	2	1	1	1	1	1	1	1	1	0	1	1
23	7	7	9	2	1	P2	C1 (P1 Abortion)	Sinhalese Cath	A/L	Govt. technical	22:00:00	22	1902857	2019-02-14	2019-02-16	2019-02-20	31	4	2	1	41	0	2	2	0	0	2	1	1	1	1	1	1	1	1	1	1	1	1	1	1	1	1	1	1	1	0	1	1
39	12	11	16	1	8	P3	C3	Muslim	Grade 9	None	10:57:00	10	1902890	2019-02-15	2019-02-16	2019-02-20	37	3	3	1	40	1	2	3	2	2	1	1	1	1	1	1	1	1	1	2	1	1	1	1	1	1	1	1	1	1	0	1	1
43	13	9	21	2	8	P1	C1	Muslim	O/L	None	11:47:59	11	1902910	2019-02-15	2019-02-16	2019-02-18	19	3	3	1	39	4	2	1	0	0	2	1	1	1	1	1	1	1	1	1	1	1	1	1	1	1	1	1	1	1	0	1	1
28	9	5	14	2	5	P2	C2	Sinhalese B	A/L	None	09:37:00	9	1902913	2019-02-15	2019-02-17	2019-02-18	30	3	3	1	37	0	2	2	1	1	3	1	1	1	1	1	1	1	1	2	1	1	1	1	1	1	1	1	1	1	0	1	1
51	9	14	28	2	8	P3	C2	Sinhalese	O/L	None	18:22:00	18	1902918	2019-02-15	2019-02-16	2019-02-18	23	4	2	1	40	2	2	3	1	1	3	1	1	1	1	1	1	1	1	1	1	1	1	1	1	1	1	1	1	1	0	1	1
37	9	5	23	2	6	P2	C2	Tamil	A/L	None	15:06:00	15	1902921	2019-02-15	2019-02-16	2019-02-18	30	3	3	1	41	0	2	2	1	1	3	1	1	1	1	1	1	1	1	1	1	1	1	1	1	1	1	1	1	1	0	1	1
33	11	8	14	3	5	P3	C2	Sinhalese B	A/L	None	19:32:00	19	1902924	2019-02-15	2019-02-16	2019-02-18	30	3	3	1	39	1	2	3	2	2	4	1	1	1	1	1	1	1	1	1	1	1	2	1	1	1	1	1	1	1	0	1	1
28	4	8	16	3	5	P5	C5	Muslim	A/L	None	23:35:00	23	1902926	2019-02-15	2019-02-16	2019-02-20	33	3	3	1	38	2	2	5	4	4	4	1	1	1	1	1	1	1	1	1	1	1	1	1	1	1	1	1	1	1	0	1	1
41	10	6	25	3	8	P1	C1	Tamil H	O/L	None	15:06:00	15	1902954	2019-02-16	2019-02-18	2019-02-19	18	3	3	1	37	4	2	1	0	0	1	1	1	1	1	1	1	1	1	1	1	1	1	1	1	1	2	1	1	1	0	1	1
29	7	8	14	3	4	P1	C1	Muslim	O/L	None	14:08:00	14	1902959	2019-02-16	2019-02-17	2019-02-21	20	3	3	1	41	0	0	1	0	0	4	1	1	1	1	1	1	1	1	1	1	1	1	1	1	1	1	1	1	1	0	1	1
38	9	9	20	1	8	P2	C2	Muslim	A/L	None	19:42:00	19	1902965	2019-02-16	2019-02-16	2019-02-18	28	3	3	1	39	2	2	2	1	1	2	1	1	1	1	1	1	1	1	1	1	2	1	1	1	1	1	1	1	1	0	1	1
42	6	9	27	2	7	P1	C1	Tamil	O/L	Store Keeper	06:37:00	6	1902986	2019-02-16	2019-02-17	2019-02-19	26	3	3	1	39	5	2	1	0	0	4	1	1	1	1	1	1	1	1	1	1	1	1	1	1	1	1	1	1	1	0	1	1
30	7	9	14	2	5	P1	C1	Sinhalese	O/L	None	22:23:00	22	1902992	2019-02-17	2019-02-19	2019-02-27	19	3	3	1	40	2	2	1	0	0	3	1	1	1	1	1	1	1	1	1	1	1	1	1	1	1	2	1	1	1	0	1	1
54	11	9	34	2	6	P5	C5	Muslim	Grade 7	None	20:44:00	20	1903000	2019-02-17	2019-02-18	2019-02-20	32	3	3	1	37	2	2	5	4	4	4	1	1	1	1	1	1	1	1	2	1	1	1	1	1	1	2	1	1	1	0	1	1
32	5	9	18	3	5	P1	C1	Sinhalese Chris	A/L	None	01:15:00	1	1903014	2019-02-17	2019-02-20	2019-02-22	22	3	3	1	40	0	2	1	0	0	2	1	1	1	1	1	1	1	1	1	1	1	1	1	1	1	1	1	1	1	0	1	1
24	7	7	10	1	1	P1	C1	Muslim	Grade 10	None	14:34:00	14	1903025	2019-02-17	2019-02-18	2019-02-22	20	3	3	1	39	0	2	1	0	0	4	1	1	1	1	1	1	1	1	1	1	1	1	1	1	1	1	1	1	1	0	1	1
53	14	15	24	1	8	P5	C4 (P2 Abortion)	Sinhalese B	O/L	None	06:27:00	6	1903089	2019-02-18	2019-02-21	2019-02-24	33	3	3	1	38	0	2	5	3	3	3	1	1	1	1	1	1	1	1	1	1	1	2	1	2	1	1	1	1	1	0	1	1
37	10	9	18	2	8	P1	C1	Sinhalese B	O/L	None	01:34:00	1	1903096	2019-02-18	2019-02-19	2019-02-23	18	3	3	1	38	5	2	1	0	0	3	1	1	1	1	1	1	1	1	1	1	1	1	1	1	1	1	1	1	1	0	1	1
39	10	10	19	2	8	P2	C2	Sinhalese B	Grade 10	None	01:20:00	1	1903105	2019-02-18	2019-02-19	2019-02-20	26	3	3	1	39	6	2	2	1	1	2	1	1	1	1	1	1	1	1	1	1	1	1	1	1	1	1	1	1	1	0	1	1
32	12	6	14	2	6	P1	C1	Muslim	O/L	None	01:25:59	1	1903109	2019-02-19	2019-02-21	2019-02-22	20	3	3	1	38	0	2	1	0	0	2	1	1	1	1	1	1	1	1	1	1	2	1	1	1	2	1	1	1	1	0	1	1
28	8	8	12	2	2	P5	C3 (P3&P4 Abortion)	Muslim	Grade 10	None	20:02:00	20	1903125	2019-02-19	2019-02-19	2019-02-21	34	3	3	1	37	0	2	5	2	2	3	1	1	1	1	1	1	1	1	1	1	2	1	1	1	1	1	1	1	1	0	1	1
40	9	10	21	3	9	P2	C2	Muslim	Grade 9	None	21:47:00	21	1903132	2019-02-19	2019-02-20	2019-02-22	27	3	3	1	38	0	2	2	1	1	2	1	1	1	1	1	1	1	1	1	1	1	1	1	1	1	1	1	1	1	0	1	1
26	8	4	14	2	5	P1	C1	Muslim	Grade 8	None	19:58:00	19	1903140	2019-02-19	2019-02-19	2019-02-21	22	3	3	1	37	6	2	1	0	0	2	1	1	1	1	1	1	1	1	1	1	1	1	1	1	1	1	1	1	1	0	1	1
30	8	5	17	3	9	P2	C2	Tamil H	O/L	None	17:09:00	17	1903147	2019-02-19	2019-02-21	2019-02-23	32	3	3	1	40	2	2	2	1	1	4	1	1	2	1	1	1	1	1	1	1	2	1	1	1	1	1	1	1	1	0	1	1
18	5	1	12	2	3	P1	C1	Burger	Degree	Musician	01:44:00	1	1903150	2019-02-20	2019-02-20	2019-02-24	26	3	3	1	37	3	2	1	0	0	2	1	1	1	1	1	1	1	1	2	1	1	1	1	1	1	1	1	1	1	0	1	1
49	12	5	32	1	8	P2	C2	Muslim	O/L	None	06:15:00	6	1903158	2019-02-20	2019-02-20	2019-02-21	25	3	3	1	39	6	2	2	1	1	3	1	1	1	1	1	1	1	1	1	1	1	1	1	1	1	1	1	1	1	0	1	1
29	7	7	15	2	5	P1	C1	Sinhalese	O/L	None	17:02:59	17	1903208	2019-02-20	2019-02-21	2019-02-23	19	3	3	1	40	0	2	1	0	0	3	1	1	1	1	1	1	1	1	1	1	1	1	1	1	1	1	1	1	1	0	1	1
34	10	12	12	3	7	P1	C1	Sinhalese	Degree	Nursing	11:35:00	11	1903237	2019-02-21	2019-02-21	2019-02-25	30	4	2	1	40	0	2	1	0	0	2	1	1	1	1	1	1	1	1	1	1	2	1	1	1	1	1	1	1	1	0	1	1
50	7	13	30	2	8	P1	C1	Sinhalese B	Degree	Development Officer	14:38:00	14	1903243	2019-02-21	2019-02-23	2019-02-27	30	3	3	1	38	3	2	1	0	0	4	1	1	1	1	1	1	1	1	1	1	1	2	1	2	1	1	1	1	1	0	1	1
37	11	9	17	1	9	P5	C5	Muslim	Grade 8	None	11:28:00	11	1903246	2019-02-21	2019-02-21	2019-02-22	29	3	3	1	39	1	2	5	4	4	3	1	1	1	1	1	1	1	1	1	1	1	1	1	1	1	1	1	1	1	0	1	1
27	10	8	9	2	8	P1	C1	Sinhalese B	O/L	None	01:11:00	1	1903254	2019-02-21	2019-02-25	2019-02-27	20	3	3	1	37	4	2	1	0	0	2	1	1	1	1	1	1	1	1	1	1	2	1	1	1	1	1	1	1	1	0	1	1
37	8	10	19	2	7	P1	C1	Muslim	O/L	None	10:33:00	10	1903259	2019-02-21	2019-02-23	2019-02-25	35	3	3	1	37	0	2	1	0	0	1	1	1	1	1	1	1	1	1	2	1	1	1	1	1	1	1	1	1	1	0	1	1
39	11	12	16	3	7	P3	C3	Sinhalese	O/L	None	06:40:59	6	1903267	2019-02-21	2019-02-24	2019-02-25	34	3	3	1	38	0	2	3	2	2	4	1	1	1	1	1	1	1	1	1	1	1	2	1	1	1	1	1	1	2	1	3	1
34	10	6	18	3	4	P3	C2	Muslim	Grade 8	None	14:35:00	14	1903287	2019-02-21	2019-02-23	2019-02-26	21	3	3	1	41	0	2	3	1	1	2	1	1	1	1	1	1	1	1	1	1	1	1	1	1	1	1	1	1	1	0	1	1
41	11	8	22	0	7	P2	C2	Muslim	A/L	None	03:39:00	3	1903298	2019-02-21	2019-02-22	2019-02-23	29	3	3	1	40	4	2	2	1	1	2	1	1	1	1	1	1	1	1	1	1	1	1	1	1	1	1	1	1	1	0	1	1
49	10	12	27	2	9	P1	C1	Sinhalese	A/L	None	14:06:00	14	1903377	2019-02-22	2019-02-25	2019-02-28	19	3	3	1	39	4	2	1	0	0	3	1	1	1	1	1	1	1	1	1	1	1	1	1	1	1	1	1	1	1	0	1	1
27	6	4	17	2	7	P1	C1	Muslim	O/L	None	19:35:00	19	1903442	2019-02-23	2019-02-24	2019-02-28	20	3	3	1	40	0	2	1	0	0	2	1	1	1	1	1	1	1	1	1	1	1	1	1	1	1	1	1	1	1	0	1	1
28	9	4	15	2	10	P1	C1	Sinhalese	O/L	None	12:52:00	12	1903461	2019-02-24	2019-02-25	2019-02-28	24	3	3	1	39	0	2	1	0	0	3	1	1	1	1	1	1	1	1	1	1	1	1	1	1	1	1	1	1	1	0	1	1
26	10	6	10	2	5	P3	C3	Muslim	O/L	None	21:30:00	21	1903469	2019-02-24	2019-02-24	2019-02-26	31	3	3	1	39	0	2	3	2	2	2	1	1	1	1	1	1	1	1	1	1	1	1	1	1	1	1	1	1	1	0	1	1
48	13	11	24	2	6	P1	C1	Sinhalese Chris	A/L	Data entry operator	20:10:00	20	1903553	2019-02-25	2019-02-26	2019-03-01	23	4	2	1	38	6	2	1	0	0	2	1	1	1	2	1	1	1	1	1	1	1	1	1	1	1	1	1	1	1	0	1	1
49	12	7	30	2	7	P4	C4	Muslim	Grade 10	None	15:45:00	15	1903569	2019-02-25	2019-02-28	2019-03-01	35	3	3	1	40	5	2	4	3	3	4	1	1	2	1	1	1	1	1	1	1	1	1	1	1	1	1	1	1	1	0	1	1
50	11	8	31	1	8	P1	C1	Sinhalese Cath	A/L	None	20:42:00	20	1903589	2019-02-25	2019-02-25	2019-03-05	21	3	3	1	40	0	2	1	0	0	3	1	1	1	1	1	1	1	1	1	1	1	1	1	1	1	1	1	1	1	0	1	1
41	9	9	23	2	8	P3	C3	Sinhalese B	O/L	None	02:59:00	2	1903592	2019-02-25	2019-02-26	2019-03-01	36	3	3	1	39	6	2	3	2	2	1	1	1	1	1	1	1	1	1	1	1	2	1	1	1	1	1	1	1	1	0	1	1
36	8	11	17	1	5	P1	C1	Sinhalese B	O/L	None	11:15:00	11	1903619	2019-02-26	2019-02-26	2019-02-28	21	3	3	1	38	3	2	1	0	0	2	1	1	1	1	1	1	1	1	1	1	1	1	1	1	1	1	1	1	1	0	1	1
36	8	12	16	2	7	P2	C2	Tamil	Grade 8	None	01:09:59	1	1903627	2019-02-26	2019-02-27	2019-02-28	27	3	3	1	39	0	2	2	1	1	3	1	1	1	1	1	1	1	1	1	1	1	1	1	1	1	1	1	1	1	0	1	1
42	11	14	17	2	6	P3	C3	Sinhalese	O/L	None	13:30:00	13	1903658	2019-02-26	2019-02-26	2019-02-28	30	2	3	1	38	0	2	3	2	2	2	1	1	1	1	1	1	1	1	1	1	1	1	1	1	1	1	1	1	1	0	1	1
57	14	16	27	3	8	P1	C1	Muslim	Certificate	None	23:10:00	23	1903691	2019-02-27	2019-02-27	2019-03-04	23	3	3	1	38	3	2	1	0	0	2	1	1	1	1	1	1	1	1	1	1	1	1	1	1	1	1	1	1	1	0	1	1
33	11	6	16	1	5	P1	C1	Sinhalese	A/L	None	17:50:00	17	1903725	2019-02-28	2019-02-28	2019-03-05	24	3	3	1	37	6	2	1	0	0	2	1	1	1	1	1	1	1	1	1	1	1	1	1	1	1	1	1	1	1	0	1	1
37	12	12	13	2	8	P2	C2	Muslim	O/L	None	01:03:00	1	1903752	2019-02-28	2019-03-02	2019-03-08	35	3	3	1	40	4	2	2	1	1	3	1	1	1	1	1	1	1	1	1	1	2	1	1	1	1	1	1	1	1	0	1	1
53	12	11	30	2	10	P3	C2 (P1 M/C)	Tamil	A/L	None	18:04:00	18	1903768	2019-02-28	2019-02-28	2019-03-02	27	3	3	1	39	5	2	3	1	1	2	1	1	1	1	1	1	1	1	1	1	1	1	1	1	1	1	1	1	1	0	1	1
43	9	7	27	0	10	P4	C4	Sinhalese B	Grade 8	None	06:10:00	6	1903793	2019-03-01	2019-03-04	2019-03-06	36	3	3	1	36	3	2	4	3	3	4	1	1	2	1	1	1	1	1	1	1	1	2	1	1	1	1	1	1	1	0	1	1
53	11	12	30	2	8	P2	C2	Sinhalese	Diploma	Ex. Primary Teacher	19:42:00	19	1903800	2019-03-01	2019-03-02	2019-03-05	29	3	3	1	37	0	2	2	1	1	3	1	2	1	1	1	1	1	1	1	1	1	2	1	1	1	1	1	1	1	0	1	1
35	10	9	16	1	9	P1	C1	Sinhalese Cath	Diploma	Teacher	05:43:00	5	1903829	2019-03-01	2019-03-03	2019-03-19	26	4	2	1	33	0	1	1	0	0	2	1	1	1	1	1	1	1	1	1	1	1	1	1	1	1	1	1	1	1	0	1	1
47	11	8	28	1	9	P3	C3	Muslim	Grade 8	None	12:53:00	12	1903858	2019-03-02	2019-03-03	2019-03-04	22	3	3	1	37	1	2	3	2	2	2	1	1	1	1	1	1	1	1	2	1	1	1	1	1	1	1	1	1	1	0	1	1
54	13	17	24	1	5	P5	C2 (P1, P2, P4 abortion)	Muslim	O/L	None	11:26:00	11	1903898	2019-03-02	2019-03-04	2019-03-06	24	3	3	1	37	5	2	5	1	1	3	1	1	1	1	1	1	1	1	1	1	1	2	1	1	1	1	1	1	1	0	1	1
37	12	5	20	3	5	P3	C3	Tamil H	O/L	None	04:46:59	4	1903908	2019-03-02	2019-03-05	2019-03-07	30	3	3	1	40	3	2	3	2	2	3	1	1	1	1	1	1	1	1	1	1	1	1	1	1	2	1	1	1	1	0	1	1
26	9	6	11	1	5	P1	C1	Muslim	Grade 9	None	13:07:00	13	1903918	2019-03-02	2019-03-04	2019-03-05	22	3	3	1	39	1	2	1	0	0	3	1	1	1	1	1	1	1	1	1	1	1	1	1	1	1	2	1	1	1	0	1	1
51	12	12	27	3	10	P1	C1	Sinhalese B	A/L	None	02:12:00	2	1903920	2019-03-02	2019-03-03	2019-03-04	21	3	3	1	39	4	2	1	0	0	2	1	1	1	1	1	1	1	1	1	1	1	1	1	1	1	1	1	1	1	0	1	1
33	8	5	20	2	5	P4	C4	Tamil H	Grade 6	None	03:01:00	3	1903927	2019-03-03	2019-03-03	2019-03-04	31	3	3	1	39	2	2	4	3	3	3	1	1	1	1	1	1	1	1	1	1	1	1	1	1	1	1	1	1	1	0	1	1
36	8	5	23	2	5	P3	C2 (P2 Macerated)	Tamil H	O/L	None	02:38:00	2	1903929	2019-03-03	2019-03-04	2019-03-05	30	3	3	1	38	4	2	3	2	1	3	1	1	1	1	1	1	1	1	1	1	2	1	1	1	1	1	1	1	1	0	1	1
39	9	6	24	2	8	P1	C1	Muslim	O/L	None	16:14:00	16	1903938	2019-03-03	2019-03-04	2019-03-08	21	3	3	1	39	0	2	1	0	0	2	1	1	1	1	1	1	1	1	1	1	2	1	1	1	1	2	1	1	1	0	1	1
30	10	5	15	2	4	P2	C2	Sinhalese	A/L	None	09:28:00	9	1903964	2019-03-03	2019-03-05	2019-03-08	33	3	3	1	40	2	2	2	1	1	3	1	1	1	1	1	1	1	1	1	1	1	1	1	1	1	1	1	1	1	0	1	1
40	7	10	23	2	8	P5	C3 (P1 & P2 Abortion)	Muslim	A/L	None	22:38:00	22	1903965	2019-03-03	2019-03-03	2019-03-05	32	3	3	1	39	0	2	5	2	2	3	1	1	1	1	1	1	1	1	1	1	2	1	1	1	1	1	1	1	1	0	1	1
45	10	9	26	2	7	P2	C2	Sinhalese B	A/L	None	06:05:00	6	1903979	2019-03-04	2019-03-05	2019-03-07	30	3	3	1	38	4	2	2	1	1	3	1	1	1	1	1	1	1	1	1	1	1	1	1	1	1	1	1	1	1	0	1	1
35	13	8	14	3	6	P1	C1	Muslim	Grade 7	None	08:53:00	8	1903981	2019-03-04	2019-03-05	2019-03-08	16	3	3	1	40	5	2	1	0	0	2	1	1	1	1	1	1	1	1	1	1	1	1	1	1	1	1	1	1	1	0	1	1
41	8	10	23	3	10	P3	C3	Sinhalese B	Grade 9	None	21:27:00	21	1903985	2019-03-04	2019-03-04	2019-03-06	28	3	3	1	40	5	2	3	2	2	2	1	1	1	1	1	1	1	1	1	1	1	1	1	1	1	1	1	1	1	0	1	1
55	15	14	26	2	8	P1	C1	Sinhalese B	A/L	Typist	15:21:00	15	1903992	2019-03-04	2019-03-05	2019-03-09	25	3	2	1	40	6	2	1	0	0	2	1	1	1	1	1	1	1	1	1	1	1	1	1	1	1	1	1	1	1	0	1	1
31	9	1	21	2	9	P2	C2	Tamil	Grade 10	None	13:59:00	13	1903996	2019-03-04	2019-03-04	2019-03-07	27	3	3	1	39	2	2	2	1	1	1	1	1	1	1	1	1	1	1	1	1	1	1	1	1	1	1	1	1	1	0	1	1
53	11	17	25	2	7	P1	C1	Sinhalese Chris	A/L	None	17:42:00	17	1904022	2019-03-04	2019-03-05	2019-03-08	25	3	3	1	37	5	2	1	0	0	2	1	1	1	1	1	1	1	1	1	1	2	1	1	1	1	1	1	1	1	0	1	1
30	11	7	12	2	2	P2	C2	Muslim H	Grade 10	None	08:43:00	8	1904023	2019-03-04	2019-03-05	2019-03-07	26	3	3	1	39	2	2	2	1	1	2	1	1	1	1	1	1	1	1	1	1	2	1	1	1	1	1	1	1	1	0	1	1
48	16	14	18	3	7	P3	C3	Muslim	Grade 10	None	15:10:00	15	1904028	2019-03-05	2019-03-05	2019-03-07	34	3	3	1	39	1	2	3	2	2	3	1	1	1	1	1	1	1	1	1	1	1	2	1	1	1	1	1	1	1	0	1	1
34	12	12	10	3	3	P4	C2 (P2 &P3 Abortion)	Sinhalese B	O/L	None	19:48:00	19	1904063	2019-03-05	2019-03-05	2019-03-07	30	3	3	1	36	6	2	4	1	1	3	1	1	1	1	1	1	1	1	1	1	1	1	1	1	1	1	1	1	1	0	1	1
46	11	7	28	3	10	P2	C2	Muslim	O/L	None	23:47:59	23	1904080	2019-03-05	2019-03-05	2019-03-06	33	3	3	1	39	6	2	2	1	1	3	1	1	1	1	1	1	1	1	1	1	2	1	1	1	1	1	1	1	1	0	1	1
52	14	10	28	4	10	P1	C1	Sinhalese Chris	A/L	None	05:25:00	5	1904083	2019-03-06	2019-03-10	2019-03-13	18	3	3	1	37	0	2	1	0	0	2	1	1	1	1	1	1	1	1	2	1	1	1	1	1	1	1	1	1	1	0	1	1
51	11	10	30	3	9	P4	C3 (P1 Abortion)	Sinhalese B	Degree	Development Officer	11:33:00	11	1904093	2019-03-06	2019-03-07	2019-03-08	39	4	2	1	40	1	2	3	2	2	3	1	1	1	1	1	1	1	1	1	1	1	1	1	1	1	1	1	1	1	0	1	1
45	12	9	24	4	8	P1	C1	Muslim	O/L	None	22:41:00	22	1904155	2019-03-07	2019-03-13	2019-03-15	22	3	3	1	40	6	2	1	0	0	3	1	1	1	1	1	1	1	1	1	1	1	1	1	1	1	1	1	1	1	0	1	1
50	12	8	30	3	8	P1	C1	Tamil	Grade 10	None	21:56:00	21	1904157	2019-03-07	2019-03-07	2019-03-10	22	3	3	1	40	1	2	1	0	0	1	1	1	1	1	1	1	1	1	1	1	1	1	1	1	1	1	1	1	1	0	1	1
53	11	11	31	2	9	P1	C1	Sinhalese	A/L	Management Assistant	12:15:00	12	1904162	2019-03-07	2019-03-10	2019-03-11	31	3	3	1	38	3	2	1	0	0	2	1	1	1	1	1	1	1	1	1	1	1	2	1	1	1	1	1	1	1	0	1	1
35	9	7	19	2	5	P3	C2 (P2 miscarriage)	Muslim	A/L	None	20:33:00	20	1904173	2019-03-07	2019-03-07	2019-03-12	35	3	3	1	37	3	2	3	1	1	3	1	1	1	1	1	1	1	1	1	1	1	1	1	1	1	1	1	1	1	0	1	1
60	15	13	32	2	8	P1	C1	Sinhalese	Diploma	Teacher	20:06:00	20	1904174	2019-03-07	2019-03-09	2019-03-13	23	3	3	1	41	1	2	1	0	0	2	1	1	1	1	1	1	1	1	1	1	1	1	1	1	1	1	1	1	1	0	1	1
45	10	10	25	2	7	P1	C1	Muslim	O/L	None	12:52:00	12	1904177	2019-03-07	2019-03-09	2019-03-12	21	3	3	1	38	2	2	1	0	0	2	1	1	1	1	1	1	1	1	2	1	1	1	1	1	1	1	1	1	1	0	1	1
45	12	5	28	2	5	P3	C1 (P1 & P2 Abortion)	Tamil	Grade 9	None	20:09:00	20	1904182	2019-03-07	2019-03-11	2019-03-13	36	3	3	1	37	4	2	1	0	0	2	1	1	1	1	1	1	1	1	1	2	1	1	1	1	1	1	1	1	1	0	1	1
64	12	16	36	3	10	P2	C1 (P1 Abortion)	Muslim	Undergraduate	None	11:52:00	11	1904201	2019-03-07	2019-03-09	2019-03-11	22	4	2	1	37	1	2	1	0	0	3	1	1	1	1	1	1	1	1	2	1	1	1	1	1	1	2	1	1	1	0	1	1
56	13	14	29	2	8	P1	C1	Sinhalese	A/L	None	22:54:00	22	1904212	2019-03-07	2019-03-08	2019-03-14	31	4	2	1	39	6	2	1	0	0	2	1	1	1	1	1	1	1	1	1	1	1	1	1	1	1	1	1	1	1	0	1	1
49	16	7	26	2	8	P1	C1	Sinhalese B	Degree	Counsellor	19:33:00	19	1904212	2019-03-07	2019-03-08	2019-03-14	31	4	2	1	39	6	2	1	0	0	2	1	1	1	1	1	1	1	1	1	1	1	1	1	1	1	1	1	1	1	0	1	1
26	8	5	13	3	2	P2	C2	Tamil H	Grade 10	None	16:15:00	16	1904219	2019-03-08	2019-03-09	2019-03-15	22	3	3	1	40	0	2	2	1	1	2	1	1	1	1	1	1	1	1	1	1	1	1	1	1	1	1	1	1	1	0	1	1
31	9	6	16	3	5	P2	C1	Sinhalese B	A/L	None	13:44:00	13	1904242	2019-03-08	2019-03-11	2019-03-12	27	3	3	1	40	3	2	2	0	0	2	1	1	1	1	1	1	1	1	1	1	2	1	1	1	1	1	1	1	1	0	1	1
63	15	15	33	3	10	P1	C1	Tamil H	Grade 10	Garmentmaker	14:18:00	14	1904246	2019-03-08	2019-03-11	2019-03-12	23	3	3	1	40	3	2	1	0	0	1	1	1	1	1	1	1	1	1	1	1	2	1	1	1	1	1	1	1	1	0	1	1
34	5	6	23	2	5	P1	C1	Muslim	Diploma	None	03:32:59	3	1904320	2019-03-09	2019-03-10	2019-03-11	24	3	3	1	40	1	2	1	0	0	1	1	1	1	1	1	1	1	1	1	1	1	1	1	1	1	1	1	1	1	0	1	1
34	9	12	13	2	5	P3	C3	Sinhalese	O/L	None	00:15:00	0	1904322	2019-03-09	2019-03-10	2019-03-15	26	3	3	1	40	2	2	3	2	2	2	1	1	1	1	1	1	1	1	1	1	1	1	1	1	1	1	1	1	1	0	1	1
57	12	12	33	3	8	P2	C2	Muslim	Grade 8	None	07:54:00	7	1904332	2019-03-09	2019-03-10	2019-03-11	31	3	3	1	40	6	2	2	1	1	3	1	1	1	1	1	1	1	1	1	1	1	1	1	1	1	1	1	1	1	0	1	1
40	9	9	22	3	5	P1	C1	Sinhalese B	O/L	None	08:15:00	8	1904336	2019-03-09	2019-03-10	2019-03-15	31	3	3	1	39	0	2	1	0	0	2	1	1	1	1	1	1	1	1	1	1	2	1	1	1	1	1	1	1	1	0	1	1
27	4	5	18	2	1	P1	C1	Sinhalese B	O/L	None	00:08:59	0	1904345	2019-03-10	2019-03-12	2019-03-15	19	3	3	1	35	3	2	1	0	0	1	1	1	1	1	1	1	1	1	1	1	1	1	1	1	1	1	1	1	1	0	1	1
51	11	16	24	2	8	P3	C3	Muslim	O/L	None	10:56:00	10	1904351	2019-03-10	2019-03-12	2019-03-19	40	3	3	1	38	2	2	3	2	2	3	1	1	1	1	1	1	1	1	1	2	1	1	1	1	1	1	1	1	1	0	1	1
45	12	11	22	2	8	P3	C3	Sinhalese	O/L	None	21:43:00	21	1904356	2019-03-10	2019-03-11	2019-03-13	32	3	3	1	40	1	2	3	2	2	4	1	1	1	1	1	1	1	1	1	1	2	1	1	1	1	1	1	1	1	0	1	1
36	8	4	24	3	6	P1	C1	Muslim	O/L	None	19:34:00	19	1904388	2019-03-11	2019-03-11	2019-03-17	27	3	3	1	38	3	2	1	0	0	2	1	1	1	1	1	1	1	1	1	1	1	1	1	1	1	1	1	1	1	0	1	1
57	13	10	34	2	10	P5	C1 (P1-P4 Abortion)	Muslim	Grade 9	None	14:18:00	14	1904394	2019-03-11	2019-03-14	2019-03-22	29	3	3	1	36	6	2	5	0	0	4	1	1	1	1	1	1	1	1	1	2	1	1	1	1	1	1	1	1	1	0	1	1
53	14	15	24	2	8	P3	C2 (P2 miscarriage)	Muslim	Grade 10	None	23:04:00	23	1904395	2019-03-11	2019-03-13	2019-03-15	26	3	3	1	41	1	2	3	1	1	1	1	1	1	1	1	1	1	1	1	1	1	1	1	1	1	1	1	1	1	0	1	1
49	12	11	26	3	10	P1	C1	Sinhalese	O/L	Cashier	22:27:00	22	1904428	2019-03-11	2019-03-11	2019-03-13	22	3	3	1	37	4	2	1	0	0	3	1	1	1	1	1	1	1	1	1	1	1	1	1	1	1	1	1	1	1	0	1	1
47	12	16	19	3	9	P2	C1 (P1 Abortion)	Sinhalese	Grade 9	None	15:59:00	15	1904431	2019-03-11	2019-03-14	2019-03-17	21	3	3	1	39	3	2	2	0	0	1	1	1	1	1	1	1	1	1	1	1	1	1	1	1	1	1	1	1	1	0	1	1
54	14	15	25	1	8	P1	C1	Sinhalese B	A/L	None	00:46:00	0	1904437	2019-03-11	2019-03-13	2019-03-14	29	3	3	1	38	6	2	1	0	0	4	1	1	1	1	1	1	1	1	1	1	2	1	1	1	1	1	1	1	1	0	1	1
36	6	11	19	2	6	P2	C2	Muslim	Grade 9	None	03:52:00	3	1904445	2019-03-11	2019-03-14	2019-03-15	19	3	3	1	38	5	2	2	1	1	1	1	1	1	1	1	1	1	1	2	1	1	1	1	1	1	1	1	1	1	0	1	1
40	7	10	23	1	10	P3	C3	Sinhalese	O/L	Garmentmaker	23:27:00	23	1904451	2019-03-11	2019-03-11	2019-03-13	32	3	3	1	39	0	2	3	2	2	2	1	1	1	1	1	1	1	1	1	1	1	1	1	1	1	1	1	1	1	0	1	1
60	14	13	33	3	8	P4	C3 (P3 Abortion)	Muslim	Grade 8	None	11:29:00	11	1904453	2019-03-11	2019-03-14	2019-03-16	29	3	3	1	40	1	2	4	2	2	2	1	1	1	1	1	1	1	1	1	1	1	1	1	1	1	1	1	1	1	0	1	1
55	13	14	28	1	5	P2	C2	Tamil H	O/L	None	23:44:00	23	1904458	2019-03-11	2019-03-11	2019-03-12	21	3	3	1	38	0	2	2	1	1	1	1	1	1	1	1	1	1	1	1	1	1	1	1	1	1	1	1	1	1	0	1	1
45	14	6	25	0	10	P3	C3	Tamil	O/L	None	22:45:00	22	1904461	2019-02-11	2019-03-11	2019-03-13	32	3	3	1	38	3	2	3	2	2	4	1	1	1	1	1	1	1	1	1	1	1	1	1	1	1	1	1	1	1	0	1	1
41	11	9	21	0	6	P1	C1	Sinhalese B	A/L	Attendant	16:09:59	16	1904528	2019-03-13	2019-03-13	2019-03-18	25	4	2	1	36	0	2	1	0	0	3	1	1	1	1	1	1	1	1	2	1	1	1	1	1	1	1	1	1	1	0	1	1
49	11	10	28	2	7	P2	C2	Sinhalese B	O/L	None	05:20:00	5	1904529	2019-03-13	2019-03-13	2019-03-14	24	3	3	1	39	5	2	2	1	1	1	1	1	1	1	1	1	1	1	1	1	1	1	1	1	1	1	1	1	1	0	1	1
57	11	16	30	2	10	P3	C2 (P2 Abortion)	Sinhalese B	A/L	Nurse	10:59:00	10	1904537	2019-03-13	2019-03-18	2019-03-20	36	4	2	1	37	4	2	3	1	1	2	1	1	1	1	1	1	1	1	1	1	1	1	1	1	1	1	1	1	1	0	1	1
51	9	14	28	3	10	P2	C1 (P1 Neonatal death)	Sinhalese B	O/L	Ex. Graphic designing	19:33:00	19	1904665	2019-03-15	2019-03-15	2019-03-28	31	3	3	1	40	0	2	2	1	1	2	1	1	1	1	1	1	1	1	1	1	1	1	1	1	1	1	1	1	1	0	1	1
44	13	10	21	2	7	P1	C1	Sinhalese B	O/L	Attendant (NHSL)	03:53:59	3	1904675	2019-03-15	2019-03-17	2019-03-21	34	4	2	1	41	0	2	1	0	0	3	1	1	1	1	1	1	1	1	1	1	1	1	1	1	1	1	1	1	1	0	1	1
44	8	6	30	2	7	P1	C1	Muslim	O/L	None	18:10:00	18	1904676	2019-03-15	2019-03-15	2019-03-20	22	3	3	1	39	3	2	1	0	0	1	1	1	1	1	1	1	1	1	1	1	1	1	1	1	1	1	1	1	1	0	1	1
56	13	12	31	1	9	P4	C3 (P3 Abortion)	Sinhalese	A/L	None	20:22:00	20	1904688	2019-03-15	2019-03-15	2019-03-18	35	3	3	1	39	5	2	4	2	2	2	1	1	1	1	1	1	1	1	1	1	1	1	1	1	1	1	1	1	1	0	1	1
48	10	12	26	4	6	P4	C3 (P2 Abortion)	Sinhalese	Grade 5	None	11:22:00	11	1904730	2019-03-15	2019-03-18	2019-03-19	26	3	2	1	39	5	2	4	2	2	2	1	1	1	1	1	1	1	1	1	1	1	1	1	1	1	1	1	1	1	0	1	1
57	10	15	32	3	8	P5	C4 (P4 Abortion)	Muslim	Grade 10	None	16:49:00	16	1904731	2019-03-15	2019-03-17	2019-03-19	35	3	3	1	39	0	2	5	3	3	2	1	1	1	1	1	1	1	1	1	1	1	1	1	1	1	1	1	1	1	0	1	1
36	11	4	21	1	8	P1	C1	Tamil	Grade 9	None	12:16:59	12	1904737	2019-03-15	2019-03-16	2019-03-18	29	3	3	1	41	0	2	1	0	0	2	1	1	1	1	1	1	1	1	1	1	1	1	1	1	1	1	1	1	1	0	1	1
54	13	11	30	2	9	P1	C1	Muslim	A/L	None	02:10:59	2	1904739	2019-03-15	2019-03-17	2019-03-28	22	3	3	1	39	0	2	1	0	0	3	1	1	1	1	1	1	1	1	1	1	1	1	1	1	1	1	1	1	1	0	1	1
52	12	11	29	3	10	P1	C1	Sinhalese	Diploma	I.T section	10:58:00	10	1904753	2019-03-16	2019-03-20	2019-03-26	26	4	2	1	37	4	2	1	0	0	1	1	1	1	1	1	1	1	1	1	1	1	1	1	1	1	1	1	1	1	0	1	1
53	10	13	30	2	8	P3	C2 (P2 Ectopic preg)	Sinhalese	A/L	None	17:18:00	17	1904803	2019-03-17	2019-03-17	2019-03-19	29	3	3	1	40	6	2	2	1	1	3	1	1	1	1	1	1	1	1	1	1	1	1	1	1	1	1	1	1	1	0	1	1
44	9	10	25	3	9	P2	C2	Sinhalese	A/L	None	23:27:00	23	1904806	2019-03-17	2019-03-18	2019-03-22	31	3	3	1	39	3	2	2	1	1	3	1	1	1	1	1	1	1	1	1	1	1	1	1	1	1	1	1	1	1	0	1	1
51	10	9	32	2	9	P1	C1	Sinhalese	A/L	None	17:45:00	17	1904808	2019-03-17	2019-03-18	2019-03-19	25	3	3	1	37	4	2	1	0	0	2	1	1	1	1	1	1	1	1	1	1	2	1	1	1	1	1	1	1	1	0	1	1
25	5	4	16	2	6	P1	C1	Muslim	Religious Edu	Maulaviya	08:07:00	8	1904811	2019-03-17	2019-03-17	2019-03-18	24	3	3	1	38	1	2	1	0	0	2	1	1	1	1	1	1	1	1	1	1	1	1	1	1	1	1	1	1	1	0	1	1
43	11	11	21	2	6	P3	C2 (P2 Abortion)	Sinhalese B	A/L	None	07:54:00	7	1904830	2019-03-17	2019-03-20	2019-03-26	37	3	3	1	39	5	2	2	1	1	3	1	1	1	1	1	1	1	1	1	1	2	1	1	1	1	1	1	1	2	1	3	1
31	9	5	17	3	5	P1	C1	Sinhalese	A/L	None	19:41:00	19	1904833	2019-03-17	2019-03-18	2019-03-22	28	3	3	1	40	0	2	1	0	0	3	1	1	1	1	1	1	1	1	1	1	1	1	1	1	1	1	1	1	1	0	1	1
45	10	13	22	2	7	P4	C2 (P1 & P2 APH)	Sinhalese Cath	A/L	None	07:08:00	7	1904851	2019-02-18	2019-02-21	2019-02-24	33	3	3	1	40	0	2	4	2	2	3	1	1	1	1	1	1	1	1	1	1	1	1	1	1	1	1	1	1	1	0	1	1
52	11	10	31	3	10	P3	C3	Tamil H	O/L	None	11:09:00	11	1904857	2019-03-18	2019-03-18	2019-03-19	38	3	3	1	38	4	2	3	2	2	3	1	1	1	1	1	1	1	1	1	1	1	1	1	1	1	1	1	1	1	0	1	1
35	9	6	20	3	5	P1	C1	Tamil H	A/L	Priest	01:17:00	1	1904868	2019-03-18	2019-03-19	2019-03-22	30	4	2	1	39	6	2	1	0	0	2	1	1	1	1	1	1	1	1	1	1	2	1	1	2	1	1	1	1	1	0	1	1
58	12	17	29	2	7	P1	C1	Sinhalese B	A/L	Nursing (Private firm)	11:38:00	11	1904892	2019-03-18	2019-03-22	2019-03-28	24	4	2	1	37	0	2	1	0	0	4	1	1	2	1	1	1	1	1	1	1	1	1	1	1	1	1	1	1	1	0	1	1
35	11	8	16	2	9	P2	C1 (P1 Neonatal death)	Sinhalese B	O/L	None	17:23:59	17	1904900	2019-03-18	2019-03-18	2019-03-21	27	3	3	1	39	3	2	2	1	1	1	1	1	1	1	1	1	1	1	1	1	1	1	1	1	1	1	1	1	1	0	1	1
20	5	5	10	3	1	P1	C1	Tamil H	Grade 10	None	09:32:59	9	1904916	2019-03-18	2019-03-19	2019-03-23	30	3	3	1	38	5	2	1	0	0	2	1	1	1	1	1	1	1	1	1	1	2	1	1	1	1	1	1	1	1	0	1	1
37	9	5	23	2	5	P3	C2 (P2 Abortion)	Muslim	Grade 10	None	12:24:59	12	1904925	2019-03-18	2019-03-22	2019-03-25	33	4	2	1	39	4	2	3	2	2	4	1	1	1	1	1	1	1	1	1	1	2	1	1	1	1	1	1	1	1	0	1	1
44	13	12	19	1	5	P1	C1	Muslim	O/L	None	03:40:59	3	1904932	2019-03-18	2019-03-19	2019-03-31	22	3	3	1	33	2	2	1	0	0	2	1	1	1	1	1	1	1	1	1	1	1	1	1	1	1	1	1	1	1	0	1	1
45	12	7	26	2	8	P3	C3	Muslim	O/L	None	03:02:00	3	1904933	2019-03-18	2019-03-19	2019-03-21	24	3	3	1	39	5	2	3	2	2	2	1	1	1	1	1	1	1	1	1	1	1	1	1	1	1	1	1	1	1	0	1	1
50	10	16	24	2	7	P2	C2	Sinhalese	O/L	None	12:36:00	12	1904949	2019-03-19	2019-03-20	2019-03-22	27	3	3	1	38	0	2	2	1	1	4	1	1	1	1	1	1	1	1	1	1	1	2	1	1	1	1	1	1	1	0	1	1
41	13	8	20	2	7	P1	C1	Sinhalese B	A/L	None	02:49:00	2	1904956	2019-03-19	2019-03-20	2019-04-12	28	3	3	1	32	2	2	1	0	0	3	1	1	1	1	1	1	1	1	1	1	1	2	1	1	1	1	1	1	1	0	1	1
39	8	7	24	3	9	P6	C5 (P4 Abortion)	Tamil H	Grade 8	None	10:22:00	10	1904976	2019-03-19	2019-03-21	2019-03-23	36	3	3	1	37	2	2	5	4	4	4	1	1	1	1	1	1	1	1	1	1	1	2	1	1	1	1	1	1	1	0	1	1
49	13	12	24	1	9	P3	C2 (P2 Abortion)	Sinhalese B	O/L	None	20:17:00	20	1904992	2019-03-19	2019-03-19	2019-03-22	31	3	3	1	37	0	2	3	1	1	3	1	1	1	1	1	1	1	1	1	1	1	1	1	1	1	1	1	1	1	0	1	1
34	10	7	17	2	8	P1	C1	Tamil H	A/L	None	15:08:59	15	1905025	2019-03-20	2019-03-22	2019-03-25	27	3	3	1	41	0	2	1	0	0	3	1	1	1	1	1	1	1	1	1	1	1	1	1	1	1	1	1	1	1	0	1	1
41	10	14	17	2	9	P1	C1	Muslim	O/L	None	08:58:00	8	1905034	2019-03-20	2019-03-21	2019-03-29	24	3	3	1	38	0	2	1	0	0	2	1	1	1	1	1	1	1	1	1	1	1	1	1	1	1	1	1	1	1	0	1	1
58	13	17	28	2	10	P2	C2	Sinhalese	A/L	Business	07:51:00	7	1905038	2019-03-20	2019-03-21	2019-03-22	27	3	3	1	40	6	2	2	1	1	2	1	1	1	1	1	1	1	1	1	1	1	1	1	1	1	1	1	1	1	0	1	1
28	3	6	19	3	3	P1	C1	Muslim	O/L	Teacher	12:20:00	12	1905071	2019-03-21	2019-03-21	2019-03-22	19	3	3	1	39	4	2	1	0	0	2	1	1	1	1	1	1	1	1	1	1	1	1	1	1	1	1	1	1	1	0	1	1
53	11	16	26	2	9	P1	C1	Muslim	O/L	None	23:15:00	23	1905078	2019-03-21	2019-03-22	2019-03-25	20	3	3	1	40	1	2	1	0	0	2	1	1	1	1	1	1	1	1	1	1	1	1	1	1	1	1	1	1	1	0	1	1
45	9	14	22	2	9	P2	C1 (P1 M/C)	Sinhalese	O/L	None	03:28:00	3	1905083	2019-03-21	2019-03-25	2019-04-04	41	3	3	1	39	6	2	2	0	0	3	1	1	1	1	1	1	1	1	1	1	1	1	1	2	1	1	1	1	1	0	1	1
50	12	10	28	3	10	P1	C1	Tamil	O/L	None	04:52:00	4	1905103	2019-03-21	2019-03-23	2019-03-26	22	3	3	1	38	2	2	1	0	0	2	1	1	1	1	1	1	1	1	1	1	1	1	1	1	1	1	1	1	1	0	1	1
46	14	8	24	3	8	P3	C3	Muslim	Grade 10	None	16:59:00	16	1905115	2019-03-21	2019-03-21	2019-08-24	31	3	3	1	39	5	2	3	2	2	2	1	1	1	1	1	1	1	1	1	1	1	1	1	1	1	1	1	1	1	0	1	1
33	8	11	14	2	1	P3	C3	Sinhalese	Grade 8	None	20:39:00	20	1905127	2019-03-21	2019-03-25	2019-03-28	36	3	3	1	38	4	2	3	2	2	3	1	1	1	1	1	1	1	1	1	1	1	1	1	1	1	1	1	1	1	0	1	1
43	9	11	23	3	9	P2	C2	Sinhalese B	O/L	None	12:10:00	12	1905168	2019-03-22	2019-03-22	2019-03-26	30	3	3	1	40	2	2	2	1	1	2	1	1	1	1	1	1	1	1	1	1	1	1	1	1	1	1	1	1	1	0	1	1
53	12	11	30	2	8	P3	C2 (C2 Neonatal death)	Sinhalese	Grade 8	None	04:24:00	4	1905179	2019-03-22	2019-03-23	2019-04-01	32	3	3	1	36	4	2	3	1	1	2	1	1	1	1	1	1	1	1	1	1	2	1	1	1	1	1	1	1	1	0	1	1
44	10	11	23	4	5	P1	C1	Tamil Chris	O/L	Accounting	03:37:00	3	1905193	2019-03-22	2019-03-23	2019-03-26	22	3	3	1	39	4	2	1	0	0	2	1	1	1	1	1	1	1	1	1	1	1	1	1	1	1	1	1	1	1	0	1	1
38	9	12	17	2	5	P2	C2	Sinhalese Cath	O/L	None	02:17:00	2	1905195	2019-03-23	2019-03-23	2019-03-25	32	3	3	1	38	0	2	2	1	1	2	1	1	1	1	1	1	1	1	1	1	1	1	1	1	1	1	1	1	2	1	3	1
31	9	9	13	2	3	P4	C4	Muslim	Grade 9	None	06:24:59	6	1905196	2019-03-22	2019-03-23	2019-03-25	38	3	3	1	39	5	2	4	3	3	2	1	1	1	1	1	1	1	1	1	1	1	1	1	1	1	1	1	1	1	0	1	1
28	6	5	17	2	4	P2	C1	Muslim	Grade 10	None	13:15:00	13	1905198	2019-03-23	2019-03-26	2019-03-27	18	3	3	1	38	0	2	2	0	0	2	1	1	1	1	1	1	1	1	2	1	1	1	1	1	1	1	1	1	1	0	1	1
23	5	5	13	2	1	P3	C3	Muslim	Grade 10	None	08:44:00	8	1905199	2019-03-23	2019-03-25	2019-03-28	36	3	3	1	38	2	2	1	0	0	3	1	1	1	1	1	1	1	1	1	1	1	2	1	1	1	1	1	1	1	0	1	1
39	8	12	19	1	8	P3	C2 (P2 Abortion)	Sinhalese B	A/L	None	02:00:00	2	1905204	2019-03-23	2019-03-24	2019-03-27	34	3	3	1	39	1	2	3	1	1	2	1	1	1	1	1	1	1	1	1	1	1	1	1	1	1	1	1	1	1	0	1	1
42	11	7	24	2	10	P1	C1	Sinhalese B	O/L	None	11:00:00	11	1905217	2019-03-23	2019-03-23	2019-03-28	24	4	2	1	40	0	2	1	0	0	2	1	1	1	1	1	1	1	1	1	1	1	1	1	1	1	1	1	1	1	0	1	1
39	8	5	26	3	1	P3	C2 (P2 miscarriage)	Muslim	Diploma	Ex. Nursery Teacher	16:09:59	16	1905231	2019-03-23	2019-03-25	2019-03-28	28	3	3	1	40	2	2	3	1	1	2	1	1	1	1	1	1	1	1	1	1	2	1	1	1	1	1	1	1	1	0	1	1
57	13	11	33	4	9	P3	C2 (P2 Abortion)	Sinhalese B	O/L	None	15:34:00	15	1905239	2019-03-23	2019-03-24	2019-03-27	34	3	3	1	40	0	2	3	1	1	2	1	1	1	1	1	1	1	1	1	1	2	1	1	1	1	1	1	1	1	0	1	1
51	11	11	29	2	7	P2	C2	Muslim	Degree	None	08:23:59	8	1905246	2019-03-23	2019-03-24	2019-03-25	32	3	3	1	39	4	2	2	1	1	3	1	1	1	1	1	1	1	1	1	1	1	1	1	1	1	1	1	1	1	0	1	1
54	9	11	34	2	9	P2	C2	Muslim	A/L	None	17:10:59	17	1905288	2019-03-24	2019-03-24	2019-03-27	25	3	3	1	40	3	2	2	1	1	3	1	1	1	1	1	1	1	1	1	1	1	1	1	1	1	1	1	1	1	0	1	1
51	12	14	25	2	8	P2	C2	Muslim	O/L	None	19:56:00	19	1905307	2019-03-24	2019-03-25	2019-03-26	23	3	3	1	39	3	2	2	1	1	2	1	1	1	1	1	1	1	1	1	1	1	1	1	1	1	1	1	1	1	0	1	1
39	11	6	22	2	8	P1	C1	Muslim	Grade 7	None	00:16:00	0	1905308	2019-03-24	2019-03-26	2019-03-28	15	3	3	1	39	6	2	1	0	0	2	1	1	1	1	1	1	1	1	1	1	1	1	1	1	1	1	1	1	1	0	1	1
49	14	9	26	3	9	P2	C2	Sinhalese	O/L	Ex. Quality control	14:22:00	14	1905310	2019-03-24	2019-03-26	2019-03-28	25	3	3	1	34	5	2	2	1	1	3	1	1	1	1	1	1	1	1	1	1	1	1	1	1	1	1	1	1	1	0	1	1
37	7	6	24	4	5	P1	C1	Tamil Chris	O/L	None	04:45:00	4	1905319	2019-03-25	2019-03-26	2019-03-28	20	3	3	1	38	0	2	1	0	0	1	1	1	1	1	1	1	1	1	1	1	1	1	1	1	1	1	1	1	1	0	1	1
55	11	13	31	3	8	P2	C2	Sinhalese B	A/L	None	06:49:00	6	1905320	2019-03-25	2019-03-26	2019-03-28	34	3	3	1	40	0	2	2	1	1	3	1	1	1	1	1	1	1	1	1	1	1	1	1	1	1	1	1	1	1	0	1	1
40	12	6	22	4	6	P1	C1	Muslim	A/L	None	18:40:00	18	1905342	2019-03-25	2019-03-27	2019-03-29	28	3	3	1	37	5	2	1	0	0	2	1	1	1	1	1	1	1	1	1	1	1	1	1	1	1	1	1	1	1	0	1	1
48	13	11	24	2	7	P3	C2 (P1 abortion)	Sinhalese B	O/L	Garmentmaker	02:21:00	2	1905343	2019-03-25	2019-03-26	2019-03-27	26	3	3	1	38	3	2	3	1	1	2	1	1	1	1	1	1	1	1	1	1	1	1	1	2	1	1	1	1	1	0	1	1
36	14	8	14	1	8	P3	C2 (P2 Ectopic preg)	Sinhalese B	Diploma	Production Assistant	18:01:00	18	1905372	2019-03-25	2019-03-26	2019-03-29	35	4	2	1	37	5	2	3	1	1	2	1	1	1	1	1	1	1	1	1	1	1	1	1	2	1	1	1	1	1	0	1	1
51	14	6	31	2	9	P3	C3	Tamil H	Grade 4	None	07:11:00	7	1905391	2019-03-26	2019-03-27	2019-03-29	42	3	3	1	40	1	2	3	2	2	2	1	1	1	1	1	1	1	1	1	1	1	1	1	1	1	1	1	1	1	0	1	1
54	12	8	34	3	9	P1	C1	Muslim	O/L	None	17:39:59	17	1905439	2019-03-26	2019-03-27	2019-03-29	22	3	3	1	37	0	2	1	0	0	2	1	1	1	1	1	1	1	1	1	1	1	1	1	1	1	1	1	1	1	0	1	1
58	11	16	31	1	4	P3	C3	Muslim	Grade 10	None	14:38:00	14	1905458	2019-03-26	2019-03-27	2019-07-01	30	3	3	1	40	1	2	3	2	2	3	1	1	1	1	1	1	1	1	1	1	1	1	1	1	1	1	1	1	1	0	1	1
50	14	9	27	3	9	P2	C2	Sinhalese	A/L	None	18:48:00	18	1905521	2019-03-27	2019-04-01	2019-04-04	29	3	3	1	41	1	2	2	1	1	3	1	1	1	1	1	1	1	1	1	1	1	1	1	1	1	1	1	1	1	0	1	1
36	9	6	21	2	7	P4	C3	Tamil H	Grade 10	None	01:52:00	1	1905542	2019-03-28	2019-03-28	2019-04-22	42	3	3	1	36	5	2	4	2	2	3	1	1	1	1	1	1	1	1	1	1	1	1	1	1	1	1	1	1	1	0	1	1
37	7	8	22	2	10	P1	C1	Sinhalese	O/L	None	20:58:00	20	1905581	2019-03-28	2019-04-01	2019-04-05	18	3	3	1	36	1	2	1	0	0	1	1	1	1	1	1	1	1	1	1	1	1	1	1	1	1	1	1	1	1	0	1	1
35	9	8	18	2	6	P1	C1	Sinhalese B	Grade 9	None	13:59:00	13	1905611	2019-03-29	2019-03-30	2019-04-03	31	3	3	1	40	6	2	1	0	0	2	1	1	1	1	1	1	1	1	2	1	1	1	1	1	1	1	1	1	1	0	1	1
64	14	16	34	2	9	P1	C1	Sinhalese	Grade 7	None	04:42:00	4	1905612	2019-03-29	2019-03-30	2019-04-06	29	3	3	1	40	5	2	1	0	0	4	1	1	1	1	1	1	1	1	1	1	1	1	1	1	1	1	1	1	1	0	1	1
53	9	14	30	2	9	P3	C3	Muslim	Grade 10	None	17:53:00	17	1905633	2019-03-29	2019-03-29	2019-04-01	25	3	3	1	40	4	2	3	2	2	2	1	1	1	1	1	1	1	1	1	1	1	1	1	1	1	1	1	1	1	0	1	1
45	10	3	32	2	8	P3	C2	Tamil	O/L	None	23:08:00	23	1905638	2019-03-29	2019-04-01	2019-04-07	34	3	3	1	40	0	2	3	1	1	2	1	1	1	1	1	1	1	1	1	1	1	1	1	1	1	1	1	1	1	0	1	1
41	8	7	26	1	8	P1	C1	Sinhalese	Degree	Management Assistant	18:51:00	18	1905641	2019-03-29	2019-03-31	2019-04-04	29	4	2	1	39	0	2	1	0	0	3	1	1	2	1	1	1	1	1	1	1	1	1	1	1	1	1	1	1	1	0	1	1
35	12	8	15	2	5	P1	C1	Sinhalese	A/L	None	15:40:00	15	1905650	2019-03-29	2019-04-01	2019-04-04	27	3	3	1	41	1	2	1	0	0	3	1	1	1	1	1	1	1	1	1	1	1	1	1	1	1	1	1	1	1	0	1	1
30	7	4	19	1	8	P1	C1	Muslim	O/L	None	10:50:00	10	1905669	2019-03-30	2019-04-01	2019-04-04	18	3	3	1	39	5	2	1	0	0	2	1	1	1	1	1	1	1	1	1	1	2	1	1	1	1	1	1	1	1	0	1	1
52	10	16	26	1	9	P2	C2	Muslim	Grade 10	None	23:34:00	23	1905679	2019-03-30	2019-03-30	2019-04-03	35	3	3	1	40	2	2	2	1	1	4	1	1	1	1	1	1	1	1	1	1	1	1	1	1	1	1	1	1	1	0	1	1
49	9	13	27	3	10	P4	C4	Muslim	Grade 10	None	09:28:00	9	1905705	2019-03-31	2019-03-31	2019-04-01	34	3	3	1	37	6	2	4	3	3	4	1	1	1	1	1	1	1	1	1	1	1	1	1	1	1	1	1	1	1	0	1	1
39	10	4	25	3	7	P1	C1	Tamil	A/L	Ex. Accountant	13:24:00	13	1905708	2019-03-31	2019-04-01	2019-04-04	28	3	3	1	39	4	2	1	0	0	3	1	1	1	1	1	1	1	1	1	1	1	1	1	1	1	1	1	1	1	0	1	1
36	9	12	15	2	8	P1	C1	Muslim	O/L	None	09:34:00	9	1905727	2019-03-31	2019-04-01	2019-04-04	28	3	3	1	38	0	2	1	0	0	2	1	1	1	1	1	1	1	1	1	1	1	1	1	1	1	1	1	1	1	0	1	1
38	9	8	21	3	10	P3	C3	Sinhalese B	O/L	None	09:21:00	9	1905734	2019-03-31	2019-04-02	2019-04-04	41	3	3	1	40	2	2	3	2	2	2	1	1	1	1	1	1	1	1	1	1	1	1	1	1	1	1	1	1	1	0	1	1
39	10	5	24	3	9	P3	C3	Muslim	O/L	None	05:53:00	5	1905753	2019-04-01	2019-04-01	2019-04-02	33	3	3	1	37	6	2	3	2	2	1	1	1	1	1	1	1	1	1	1	1	1	1	1	1	1	1	1	1	1	0	1	1
50	12	11	27	2	9	P3	C3	Muslim	O/L	None	13:17:59	13	1905754	2019-04-01	2019-04-01	2019-04-03	33	3	3	1	39	4	2	3	2	2	1	1	1	1	1	1	1	1	1	1	1	1	1	1	1	1	1	1	1	1	0	1	1
50	12	8	30	4	10	P1	C1	Sinhalese B	A/L	None	01:45:00	1	1905765	2019-04-01	2019-04-02	2019-04-04	27	3	3	1	41	0	2	1	0	0	3	1	1	1	1	1	1	1	1	1	1	1	1	1	1	1	1	1	1	1	0	1	1
42	10	10	22	2	8	P2	C2	Sinhalese	Diploma	Nurse	18:29:00	18	1905766	2019-04-01	2019-04-01	2019-04-04	30	4	2	1	39	3	2	2	1	1	2	1	1	1	1	1	1	1	1	1	1	1	1	1	1	1	1	1	1	1	0	1	1
47	13	12	22	4	6	P1	C1	Sinhalese	Degree	Engineer	20:06:00	20	1905777	2019-04-01	2019-04-03	2019-04-08	29	4	2	1	37	0	2	1	0	0	2	1	1	1	1	1	1	1	1	1	1	1	1	1	1	1	1	1	1	1	0	1	1
46	12	8	26	2	10	P2	C2	Sinhalese B	O/L	None	21:08:00	21	1905788	2019-04-01	2019-04-02	2019-04-09	33	3	3	1	38	1	2	2	1	1	4	1	1	1	1	1	1	1	1	1	2	1	1	1	1	1	1	1	1	1	0	1	1
48	11	13	24	4	5	P1	C1	Sinhalese	O/L	None	14:46:00	14	1905790	2019-04-01	2019-04-03	2019-04-04	20	3	3	1	41	0	2	1	0	0	3	1	1	1	1	1	1	1	1	1	1	1	1	1	1	1	1	1	1	1	0	1	1
28	6	4	18	2	8	P2	C2	Muslim	Degree	Teacher	02:50:00	2	1905812	2019-04-01	2019-04-02	2019-04-04	33	4	2	1	38	6	2	2	1	1	3	1	1	1	1	1	1	1	1	1	1	1	1	1	1	1	1	1	1	1	0	1	1
22	8	0	14	3	6	P3	C3	Tamil	Grade 6	None	07:45:00	7	1905838	2019-04-02	2019-04-03	2019-04-05	33	3	3	1	40	1	2	3	2	2	3	1	1	1	1	1	1	1	1	1	1	1	1	1	1	1	1	1	1	1	0	1	1
55	13	13	29	3	9	P1	C1	Muslim	O/L	None	14:44:00	14	1905879	2019-04-02	2019-04-04	2019-04-12	21	3	3	1	38	2	2	1	0	0	3	1	1	1	1	1	1	1	1	2	1	1	1	1	1	1	1	1	1	1	0	1	1
69	15	19	35	3	9	P1	C1	Sinhalese cath	O/L	None	02:55:59	2	1905884	2019-04-02	2019-04-03	2019-04-05	30	3	3	1	37	2	2	1	0	0	4	1	1	2	1	1	1	1	1	1	1	2	1	1	1	1	1	1	1	1	0	1	1
42	11	7	24	4	10	P4	C4	Tamil H	A/L	None	06:46:00	6	1905887	2019-04-03	2019-04-03	2019-04-04	35	3	3	1	37	0	2	4	3	3	2	1	1	1	1	1	1	1	1	1	1	1	1	1	1	1	1	1	1	1	0	1	1
57	13	13	31	3	10	P3	C3	Muslim	O/L	None	15:36:00	15	1905893	2019-04-03	2019-04-03	2019-04-05	29	3	3	1	40	6	2	3	2	2	3	1	1	1	1	1	1	1	1	1	1	2	1	1	1	1	1	1	1	1	0	1	1
36	8	13	15	2	4	P1	C1	Sinhalese	O/L	None	10:34:00	10	1905899	2019-04-03	2019-04-04	2019-04-08	18	3	3	1	41	0	2	1	0	0	1	1	1	1	1	1	1	1	1	1	1	1	1	1	1	1	1	1	1	1	0	1	1
56	10	11	35	4	10	P1	C1	Muslim	Grade 9	None	15:26:00	15	1905914	2019-04-03	2019-04-06	2019-04-09	20	3	3	1	38	3	2	1	0	0	2	1	1	1	1	1	1	1	1	1	1	1	1	1	1	1	1	1	1	1	0	1	1
52	15	9	28	2	10	P1	C1	Tamil H	Grade 8	None	17:00:00	17	1905923	2019-04-03	2019-04-03	2019-04-04	29	3	3	1	38	4	2	1	0	0	3	1	1	1	1	1	1	1	1	1	1	1	1	1	1	1	1	1	1	1	0	1	1
43	12	12	19	3	8	P2	C2	Sinhalese B	Grade 8	None	12:06:00	12	1905928	2019-04-03	2019-04-08	2019-04-09	21	3	3	1	40	0	2	2	1	1	2	1	1	1	1	1	1	1	1	1	1	1	1	1	1	1	1	1	2	1	0	1	1
41	12	11	18	2	5	P1	C1	Sinhalese	O/L	None	18:24:59	18	1905950	2019-04-04	2019-04-05	2019-04-11	29	3	3	1	39	3	2	1	0	0	3	1	1	1	1	1	1	1	1	1	1	1	2	1	1	1	1	1	1	1	0	1	1
33	10	7	16	2	9	P1	C1	Tamil Chris	Degree	None	10:03:00	10	1905963	2019-04-04	2019-04-06	2019-04-10	33	3	3	1	41	1	2	1	0	0	2	1	1	1	1	1	1	1	1	1	1	1	1	1	1	1	1	1	1	1	0	1	1
45	10	8	27	2	8	P1	C1	Sinhalese B	O/L	None	13:32:00	13	1905966	2019-04-04	2019-04-05	2019-04-08	22	3	3	1	40	5	2	1	0	0	3	1	1	1	1	1	1	1	1	1	1	1	1	1	1	1	1	1	1	1	0	1	1
44	8	11	25	3	8	P2	C2	Sinhalese	O/L	None	23:46:00	23	1905997	2019-04-04	2019-04-04	2019-04-15	22	3	3	1	39	3	2	2	1	1	4	1	1	1	1	1	1	1	1	1	1	2	1	1	1	1	1	1	1	1	0	1	1
59	11	19	29	3	8	P4	C4	Muslim	Grade 8	None	03:32:59	3	1906019	2019-04-05	2019-04-06	2019-04-09	26	3	3	1	40	1	2	4	3	3	4	1	1	1	1	1	1	1	1	1	1	1	1	1	1	1	1	1	1	1	0	1	1
34	7	8	19	2	6	P3	C3	Tamil	O/L	None	04:09:00	4	1906071	2019-04-05	2019-04-06	2019-04-08	27	3	3	1	36	5	2	3	2	2	2	1	1	1	1	1	1	1	1	1	1	1	1	1	1	1	1	1	1	1	0	1	1
41	12	8	21	3	7	P5	C3 (P2 & P3 Abortion)	Tamil	Grade 10	None	17:55:59	17	1906073	2019-04-06	2019-04-07	2019-04-09	37	3	3	1	38	0	2	5	2	2	3	1	1	1	1	1	1	1	1	1	1	1	1	1	1	1	1	1	1	1	0	1	1
41	10	8	23	3	9	P1	C1	Sinhalese B	O/L	None	18:38:00	18	1906080	2019-04-06	2019-04-07	2019-04-12	20	3	3	1	41	0	2	1	0	0	2	1	1	1	1	1	1	1	1	1	1	1	1	1	1	1	1	1	1	1	0	1	1
59	13	11	35	3	8	P4	C3 (P2 Abortion)	Sinhalese	O/L	None	04:56:00	4	1906082	2019-04-06	2019-04-08	2019-04-11	37	3	3	1	38	2	2	4	2	2	4	1	1	1	1	1	1	1	1	1	1	1	2	1	1	1	1	1	1	1	0	1	1
49	13	11	25	2	7	P2	C2	Sinhalese Cath	A/L	None	19:25:00	19	1906084	2019-04-06	2019-04-06	2019-04-09	30	3	3	1	40	0	2	2	1	1	2	1	1	1	1	1	1	1	1	1	1	1	1	1	1	1	1	1	1	1	0	1	1
52	11	15	26	3	9	P5	C3 (P1 & P2 Abortion)	Muslim	A/L	None	11:45:00	11	1906086	2019-04-06	2019-04-10	2019-04-12	31	3	3	1	37	4	2	5	3	3	2	1	1	1	1	1	1	1	1	2	1	1	1	1	2	1	1	1	1	2	1	3	1
43	9	5	29	3	10	P3	C3	Muslim	Grade 8	None	02:39:59	2	1906118	2019-04-06	2019-04-07	2019-04-08	36	3	3	1	40	2	2	3	2	2	3	1	1	1	1	1	1	1	1	1	1	1	1	1	1	1	1	1	1	1	0	1	1
62	12	14	36	3	10	P2	C2	Tamil	Grade 6	Cleaning	07:48:00	7	1906124	2019-04-06	2019-04-08	2019-04-09	23	3	3	1	34	3	2	2	1	1	3	1	1	1	1	1	1	1	1	1	1	1	1	1	1	1	1	1	1	1	0	1	1
36	8	3	25	1	7	P2	C2	Tamil Cath	O/L	None	03:44:00	3	1906131	2019-04-06	2019-04-07	2019-04-08	24	3	3	1	39	1	2	2	1	1	3	1	1	1	1	1	1	1	1	1	1	2	1	1	1	1	1	1	1	1	0	1	1
53	11	15	27	3	7	P2	C2	Sinhalese	A/L	None	15:45:00	15	1906140	2019-04-07	2019-04-09	2019-04-10	28	3	3	1	37	0	2	2	1	1	4	1	1	2	1	1	1	1	1	1	1	1	2	1	1	1	1	1	1	1	0	1	1
52	13	13	26	3	9	P2	C1 (C1 Neonatal Death)	Sinhalese	A/L	None	11:13:00	11	1906182	2019-04-07	2019-04-08	2019-04-09	24	3	3	1	38	1	2	2	0	0	2	1	1	1	1	1	1	1	1	1	1	1	1	1	1	1	1	1	1	1	0	1	1
14	5	2	7	2	5	P1	C1	Muslim	Grade 9	None	05:10:00	5	1906192	2019-04-08	2019-04-08	2019-04-13	23	3	3	1	40	5	2	1	0	0	2	1	1	1	1	1	1	1	1	1	1	1	1	1	1	1	1	1	1	1	0	1	1
20	6	6	8	2	1	P1	C1	Muslim	A/L	None	15:14:00	15	1906193	2019-04-08	2019-04-08	2019-04-12	30	3	3	1	40	6	2	1	0	0	3	1	1	1	1	1	1	1	1	1	1	1	1	1	1	1	1	1	1	1	0	1	1
45	9	9	27	2	9	P2	C2	Muslim	Grade 9	None	16:06:00	16	1906201	2019-04-08	2019-04-10	2019-04-12	27	3	3	1	39	0	2	2	1	1	2	1	1	1	1	1	1	1	1	1	1	1	1	1	1	1	1	1	1	1	0	1	1
42	8	10	24	2	6	P1	C1	Muslim	Grade 10	None	09:08:59	9	1906213	2019-04-08	2019-04-08	2019-04-13	20	3	3	1	36	3	2	1	0	0	1	1	1	1	1	1	1	1	1	1	1	1	1	1	1	1	1	1	1	1	0	1	1
35	10	5	20	1	5	P3	C1 (P1 & P2 Abortion)	Tamil H	A/L	None	00:40:59	0	1906223	2019-04-08	2019-04-09	2019-04-17	28	3	3	1	38	0	2	3	0	0	3	1	1	1	1	1	1	1	1	1	1	2	1	1	1	1	1	1	1	1	0	1	1
31	8	6	17	2	5	P1	C1	Tamil Cath	A/L	None	14:02:59	14	1906236	2019-04-08	2019-04-08	2019-04-09	21	3	3	1	39	0	2	1	0	0	1	1	1	1	1	1	1	1	1	1	1	1	1	1	1	1	1	1	1	1	0	1	1
50	11	12	27	3	7	P2	C2	Muslim	O/L	None	02:42:00	2	1906259	2019-04-08	2019-04-09	2019-04-11	26	3	3	1	39	0	2	2	1	1	2	1	1	1	1	1	1	1	1	1	1	1	1	1	1	2	1	1	1	1	0	1	1
45	9	8	28	3	8	P2	C2	Tamil	O/L	None	06:40:00	6	1906279	2019-04-08	2019-04-09	2019-04-11	33	3	3	1	39	0	2	2	1	1	2	1	1	1	1	1	1	1	1	1	1	1	1	1	1	1	1	1	1	1	0	1	1
59	13	11	35	4	10	P2	C2 (P1 Vaccum)	Sinhalese	A/L	None	13:28:00	13	1906281	2019-04-09	2019-04-09	2019-04-11	30	3	3	1	39	0	2	2	1	1	2	1	1	1	1	1	1	1	1	1	1	1	1	1	1	1	1	1	1	1	0	1	1
44	12	7	25	3	7	P1	C1	Muslim	Grade 10	None	12:13:00	12	1906300	2019-04-09	2019-04-09	2019-04-19	21	3	3	1	39	2	2	1	0	0	2	1	1	1	1	1	1	1	1	1	1	1	1	1	1	1	1	1	1	1	0	1	1
38	9	6	23	3	7	P1	C1	Muslim	Grade 8	None	10:48:00	10	1906306	2019-04-09	2019-04-10	2019-04-13	21	3	3	1	37	1	2	1	0	0	1	1	1	1	1	1	1	1	1	2	1	1	1	1	1	1	1	1	1	1	0	1	1
58	10	13	35	3	10	P4	C4	Muslim	Grade 10	None	19:19:00	19	1906345	2019-04-09	2019-04-09	2019-04-11	33	3	3	1	38	0	2	4	3	3	1	1	1	1	1	1	1	1	1	1	1	1	1	1	1	1	1	1	1	1	0	1	1
56	13	11	32	2	10	P2	C2	Muslim	Grade 6	None	18:47:00	18	1906352	2019-04-09	2019-04-09	2019-04-13	37	3	3	1	37	6	2	2	1	1	3	1	1	2	1	1	1	1	1	1	1	2	1	1	1	1	1	1	1	1	0	1	1
49	11	16	22	3	10	P5	C3 (P1 Ab, P2 Ectopic)	Muslim	O/L	None	07:33:00	7	1906362	2019-04-10	2019-04-10	2019-04-12	33	3	3	1	39	0	2	6	2	2	3	1	1	1	1	1	1	1	1	1	1	2	1	1	1	1	1	1	1	1	0	1	1
52	12	8	32	3	7	P1	C1	Tamil H	O/L	Ex. Cashier	15:19:00	15	1906397	2019-04-10	2019-04-13	2019-04-23	25	3	3	1	38	3	2	1	0	0	3	1	1	1	1	1	1	1	1	2	1	1	1	1	1	1	1	1	1	1	0	1	1
25	7	2	16	2	6	P1	C1	Tamil H	Grade 10	Garmentmaker	20:47:59	20	1906418	2019-04-10	2019-04-11	2019-04-13	22	3	3	1	40	0	2	1	0	0	2	1	1	1	1	1	1	1	1	1	1	1	1	1	1	1	1	1	1	1	0	1	1
40	10	10	20	2	7	P2	C2	Sinhalese B	Grade 7	None	23:42:00	23	1906420	2019-04-10	2019-04-10	2019-04-22	20	3	3	1	36	4	1	2	1	1	1	1	1	1	1	1	1	1	1	1	1	1	1	1	1	1	1	1	1	1	0	1	1
28	8	5	15	1	4	P1	C1	Muslim	A/L	None	04:20:00	4	1906424	2019-04-10	2019-04-11	2019-04-12	22	3	3	1	39	5	2	1	0	0	2	1	1	1	1	1	1	1	1	1	1	2	1	1	1	1	1	1	1	1	0	1	1
46	12	8	26	2	10	P2	C2	Sinhalese	O/L	None	13:08:00	13	1906431	2019-04-11	2019-04-11	2019-04-12	26	3	3	1	38	2	2	2	1	1	2	1	1	1	1	1	1	1	1	1	1	1	1	1	1	1	1	1	1	1	0	1	2
47	9	10	28	4	7	P2	C2	Sinhalese B	O/L	None	06:47:00	6	1906432	2019-04-11	2019-04-11	2019-04-13	37	3	3	1	38	4	2	2	1	1	3	1	1	1	1	1	1	1	1	1	1	2	1	1	1	1	1	1	1	1	0	1	1
43	10	6	27	3	9	P2	C2	Muslim	Grade 10	None	13:30:00	13	1906463	2019-04-11	2019-04-11	2019-04-12	25	3	3	1	40	2	2	2	1	1	2	1	1	1	1	1	1	1	1	1	1	1	1	1	1	1	1	1	1	2	1	3	1
38	11	5	22	2	6	P1	C1	Tamil H	Degree	Lawyer	07:25:00	7	1906574	2019-04-13	2019-04-16	2019-04-18	29	3	3	1	40	3	2	1	0	0	3	1	1	1	1	1	1	1	1	1	1	1	1	1	1	1	2	1	1	1	0	1	1
56	12	13	31	3	9	P1	C1	Sinhalese B	A/L	Sales Assistant	17:58:00	17	1906577	2019-04-13	2019-04-15	2019-04-23	30	3	3	1	38	5	2	1	0	0	3	1	1	1	1	1	1	1	1	1	1	1	1	1	1	1	1	1	1	1	0	1	1
31	8	2	21	3	9	P1	C1	Tamil H	Grade 10	Working in Medical centre	15:56:00	15	1906657	2019-04-15	2019-04-15	2019-04-19	17	3	3	1	37	0	2	1	0	0	2	1	1	1	1	1	1	1	1	1	1	1	1	1	1	1	1	1	1	1	0	1	1
42	11	8	23	3	7	P2	C2	Sinhalese B	Degree	Management Assistant	05:02:59	5	1906695	2019-04-16	2019-04-17	2019-04-19	30	3	3	1	37	0	2	2	1	1	2	1	1	1	1	1	1	1	1	1	1	2	1	1	1	1	1	1	1	1	0	1	1
39	9	10	20	3	8	P3	C3	Muslim	O/L	None	13:41:00	13	1906707	2019-04-16	2019-04-16	2019-04-18	36	3	3	1	38	5	2	3	2	2	3	1	1	1	1	1	1	1	1	1	1	1	1	1	1	1	1	1	1	1	0	1	1
60	15	15	30	3	10	P1	C1	Sinhalese B	Certificate	Management Assistant	06:44:00	6	1906733	2019-04-16	2019-04-17	2019-04-18	24	4	2	1	41	0	2	1	0	0	1	1	1	1	1	1	1	1	1	1	1	1	1	1	1	1	1	1	1	1	0	1	1
51	11	12	28	4	9	P4	C4	Sinhalese B	O/L	None	06:43:00	6	1906764	2019-04-16	2019-04-17	2019-04-19	34	3	3	1	38	1	2	4	3	3	3	1	1	1	1	1	1	1	1	1	1	1	1	1	1	1	1	1	1	1	0	1	1
[truncated: 37 more columns]

## Sheet: Bologna
number	year	companion	partogram	lack of stim	non-supine	skin-skin	why no skin	induction	notes companion
22274	18	1	1	0	1	0	<30 mins	epis	Present
22302	18	0	1	0	1	1	Yes	epis	Sent out during delivery
22310	18	0	1	0	1	0	<30 mins	syn, epis	Sent out during delivery
22465	18	0	0	0	1	0	Baby's ill condition	ARM, epis	Sent out during delivery
22553	18	0	0	0	0	1	Yes	epis	I did not want to bring a labour campanion
22452	18	0	1	1	1	1	Yes	epis	Sent out during delivery
21962	18	0	1	1	1	1	Yes	nill	Sent out during delivery
22041	18	1	1	0	1	1	Yes	PG, syn, epis, foley	Present
22525	18	1	1	0	1	1	Yes	ARM, epis	Present
22395	18	0	0	0	1	1	Yes	epis	I did not want to bring a labour campanion
22600	18	0	1	1	0	1	Yes	nill	I did not want to bring a labour campanion
22666	18	0	1	0	0	1	Yes	epis	Sent out during delivery
22655	18	1	1	0	1	1	Yes	epis	Present
22667	18	0	1	0	0	1	Yes	epis	Sent out during delivery
22758	18	0	1	1	1	1	Yes	nill	Other: Not allowed even in labour
22658	18	0	1	0	1	1	Yes	foley, ARM, syn, epis	Other: Not allowed even in labour
22883	18	0	1	0	1	1	Yes	epis	Sent out during delivery
22896	18	0	0	0	0	1	Yes	epis	Other: Not allowed even in labour
22849	18	0	1	0	1	1	Yes	epis	I did not want to bring a labour campanion
22982	18	0	1	0	1	1	Yes	epis	Aware but had practical problem in bringing someone
22855	18	0	1	0	1	1	Yes	epis	Aware but had practical problem in bringing someone
22839	18	0	1	0	1	1	Yes	epis	Sent out during delivery
22774	18	0	1	0	0	1	Yes	ARM, syn, epis	Other: She had to send her mo away bcz of how nurses treated her
22984	18	0	1	0	1	0	Yes	epis	Other: Not allowed even in labour
23124	18	0	1	0	1	1	Yes	ARM, syn	Sent out during delivery
23176	18	0	1	0	1	1	Yes	epis	I did not want to bring a labour campanion
23145	18	0	1	0	0	0	Yes	ARM	Other: Not allowed even in labour
23071	18	0	1	1	1	1	Yes	nill	I did not want to bring a labour campanion
23157	18	0	1	0	1	0	Yes	ARM, foley, epis	Sent out during delivery
23171	18	0	1	1	1	0	Yes	nill	Sent out during delivery
23167	18	0	1	0	1	1	Yes	epis	Aware but had practical problem in bringing someone
23218	18	0	1	0	1	1	Yes	epis	Companion medical condition
4	19	0	1	0	1	1	Yes	epis	Other: Campanion was pregnant
23250	18	0	1	0	0	1	Yes	syn, epis	Aware but had practical problem in bringing someone
58	19	0	1	0	1	0	<30 mins	syn, epis	Other: Not allowed even in labour
207	19	0	1	0	0	0	<30 mins	syn, epis, ARM	Other: Not allowed even in labour
21946	18	0	1	0	1	0	<30 mins	syn, epis	Aware but had practical problem in bringing someone
151	19	0	1	0	0	0	Baby's ill condition	syn, epis	Other: Not allowed even in labour
284	19	0	1	0	1	1	Yes	epis	Not aware abt the companion facility
217	19	0	1	0	1	0	<30 mins	syn, epis	Sent out during delivery
25	19	0	1	0	0	0	<30 mins	ARM, syn, epis	Sent out during delivery
360	19	0	1	0	1	0	<30 mins	syn, epis	Companion medical condition
434	19	0	0	0	1	0	<30 mins	syn, epis, FP	Aware but had practical problem in bringing someone
384	19	0	1	0	0	0	Unknown reason	syn, epis	Aware but had Aware but had practical problem in bringing someone
444	19	0	1	0	1	0	<30 mins	syn, epis	Sent out during delivery
347	19	0	1	0	0	0	<30 mins	FP	Other: Not allowed even in labour
422	19	0	0	0	0	1	Yes	epis	Aware but had Aware but had practical problem in bringing someone
380	19	0	1	0	0	0	<30 mins	epis	Other: Not allowed even in labour
467	19	0	1	1	1	0	<30 mins	nill	Aware but had practical problem in bringing someone
456	19	0	1	0	0	0	<30 mins	epis	Other: Not allowed even in labour
385	19	0	0	0	1	1	Yes	syn, epis, ARM	Sent out during delivery
613	19	0	1	0	1	0	<30 mins	FP, epis	Other: Not allowed even in labour
485	19	0	1	0	1	1	Yes	syn	Aware but had practical problem in bringing someone
540	19	0	1	0	1	1	Yes	epis	Companion medical condition
620	19	0	1	0	0	1	Yes	FP, epis, ARM	Other: Companion was her daughter 20yrs
532	19	0	0	0	1	1	Yes	syn, epis	Sent out during delivery
610	19	0	1	0	0	0	<30 mins	syn, epis	Other: Not allowed even in labour
462	19	0	1	0	1	0	<30 mins	syn, epis	Other: The companion left on her own
694	19	1	1	0	1	0	<30 mins	syn, epis, ARM	Present
777	19	0	1	0	0	0	<30 mins	epis, ARM	Other: Not allowed even in labour
788	19	0	1	0	1	0	<30 mins	syn, epis	I did not want to bring a labour campanion
846	19	0	1	0	0	0	<30 mins	epis	I did not want to bring a labour campanion
552	19	0	1	0	1	0	<30 mins	syn, epis, ARM, Foley	Other: Not allowed even in labour
843	19	1	1	0	1	1	Yes	syn, epis, ARM	Present
796	19	0	1	0	0	0	<30 mins	syn, epis	Practical problem in bringing someone
838	19	0	1	0	1	0	<30 mins	syn, epis	I did not want to bring a labour campanion
798	19	0	1	0	0	0	<30 mins	epis	Other: Not allowed even in labour
856	19	0	1	0	1	1	Yes	syn, epis	I did not want to bring a labour campanion
640	19	1	0	0	0	0	<30 mins	syn, epis, ARM	Present
701	19	1	1	0	1	0	<30 mins	syn, epis	Present
937	19	0	1	0	1	0	<30 mins	syn, epis	I did not want to bring a labour campanion
905	19	0	1	0	1	1	Yes	epis, ARM	I was not aware abt this facility
949	19	0	1	0	0	0	<30 mins	epis	Companion medical condition
966	19	0	1	0	0	0	<30 mins	epis	Companion medical condition
972	19	0	1	0	1	0	<30 mins	epis	Not allowed after labour
989	19	0	1	0	1	0	<30 mins	epis, ARM	Other: The companion left on her own
980	19	0	1	0	1	0	<30 mins	syn, epis, ARM	Companion medical condition
849	19	0	1	0	0	0	<30 mins	epis	Practical problem in bringing someone
1039	19	0	1	0	1	0	<30 mins	epis	Other: Not allowed even in labour
976	19	0	1	0	0	0	<30 mins	syn, epis	Other: Not allowed even in labour
755	19	0	1	0	0	0	<30 mins	syn, epis	Practical problem in bringing someone
938	19	0	1	0	0	0	<30 mins	syn, epis	Not allowed after labour
1049	19	0	1	0	1	0	<30 mins	epis, ARM	I did not want to bring a labour campanion
1047	19	0	1	0	0	0	<30 mins	syn, epis	Companion medical condition
1227	19	0	1	0	0	1	Yes	epis	My Labour was too quick & no time to inform
1178	19	0	1	0	1	0	<30 mins	syn, epis	I did not want to bring a labour campanion
1232	19	0	0	0	1	0	<30 mins	syn, epis	Other: Not allowed even in labour
1282	19	0	0	0	0	0	<30 mins	epis	I did not want to bring a labour campanion
1211	19	0	1	1	1	1	Yes	nill	I did not want to bring a labour campanion
1103	19	0	1	1	0	0	<30 mins	nill	Practical problem in bringing someone
1217	19	0	1	0	1	0	<30 mins	syn, epis	After delivery-yes
875	19	0	1	0	1	0	<30 mins	syn, epis	After delivery-no
963	19	0	1	0	0	0	<30 mins	syn, epis	I did not want to bring a labour campanion
1289	19	0	0	0	1	0	<30 mins	epis	Practical problem in bringing someone
1248	19	0	1	0	1	1	Yes	syn, epis, ARM	Practical problem in bringing someone
1280	19	0	1	0	1	0	<30 mins	syn, epis	Companion medical condition
1493	19	0	1	0	1	0	<30 mins	epis	Practical problem in bringing someone
1258	19	0	1	0	1	1	Yes	epis	My Labour was too quick & no time to inform
1373	19	0	1	0	1	0	<30 mins	syn, epis, ARM	After delivery-no
1284	19	0	1	0	0	1	Yes	epis	My Labour was too quick & no time to inform
1435	19	0	1	0	1	0	<30 mins	nill	After delivery-no
1544	19	0	0	0	1	0	<30 mins	syn, epis	Practical problem in bringing someone
1662	19	0	0	0	0	1	Yes	epis	My Labour was too quick & no time to inform
1629	19	0	1	0	1	0	<30 mins	syn, epis	I did not want to bring a labour campanion
1561	19	0	1	0	1	0	<30 mins	nill	I had one in labor but sent out during delivery
1555	19	0	1	0	1	0	<30 mins	syn, epis	Companion medical condition
1627	19	0	1	0	1	1	Yes	epis	Companion medical condition
1577	19	0	1	0	1	1	Yes	epis	Other: Not allowed even in labour
1640	19	0	1	0	0	0	<30 mins	epis, ARM	Aware but had practical problem in bringing someone
1638	19	0	1	0	1	0	Yes	syn, epis, ARM	Aware but had practical problem in bringing someone
1743	19	0	1	0	1	0	<30 mins	syn, epis	After delivery-no
1727	19	0	1	0	1	0	<30 mins	syn, epis, ARM	I had one in labor but sent out during delivery
1713	19	0	1	0	1	0	<30 mins	syn, epis	I had one in labor but sent out during delivery
1853	19	0	1	0	0	1	Yes	syn, epis	After delivery-no
1685	19	0	1	0	1	0	<30 mins	syn, epis	Companion medical condition
1742	19	0	1	0	1	1	Yes	ARM, Foley, epis, synto	After delivery-no
1828	19	0	1	0	1	1	Yes	ARM, Foley, epis, synto	I did not want to bring a labour campanion
1869	19	0	1	1	0	1	Yes	epis	I had one in labor but sent out during delivery
1737	19	0	0	0	1	0	Other: As she was feeling tired and sleepy she wanted the nurse to take the baby away for a while	PG, synto, epis	I did not want to bring a labour campanion
1865	19	0	1	0	0	0	<30 mins	PG, epis	Aware but had practical problem in bringing someone
2183	19	0	1	0	0	1	Yes	syn, epis	My Labour was too quick & no time to inform
1964	19	0	1	0	1	0	Other: forceps delivery	syn, epis	Other: Shifted to the theatre
2143	19	0	1	0	1	0	<30 mins	syn, epis, ARM	My Labour was too quick & no time to inform
2116	19	0	1	0	1	1	Yes	epis, ARM	Aware but had practical problem in bringing someone
2034	19	0	1	0	1	0	<30 mins	syn, epis	Companion medical condition
2123	19	0	1	0	1	0	Other: Vaccum Delivery	syn, epis	I did not want to bring a labour campanion
1991	19	0	1	0	0	0	<30 mins	syn, epis	I had one in labor but sent out during delivery
1888	19	0	1	0	1	1	Yes	syn, epis	My Labour was too quick & no time to inform
2288	19	0	1	0	0	0	<30 mins	epis	Other: Not allowed even in labour
2186	19	0	1	0	1	0	<30 mins	PG, synto, epis	Companion medical condition
2294	19	0	1	0	1	0	<30 mins	epis	My Labour was too quick & no time to inform
2287	19	0	1	0	0	0	Other: Vaccum Delivery	PG, epis	I was not aware abt this facility
2326	19	0	1	0	1	0	<30 mins	PG, syn, epis	After delivery-no
2443	19	0	1	0	0	0	<30 mins	syn, epis	Other: Not allowed even in labour
2560	19	0	1	0	1	0	<30 mins	epis	Companion medical condition
2226	19	0	1	0	1	0	<30 mins	syn, epis	I had one in labor but sent out during delivery
2509	19	0	1	0	1	0	<30 mins	epis	Aware but had practical problem in bringing someone
2285	19	0	1	0	1	1	Yes	ARM, syn, epis	I did not want to bring a labour campanion
2575	19	0	1	0	0	1	Yes	epis	I did not want to bring a labour campanion
2470	19	0	1	0	1	0	<30 mins	foley, epis	I did not want to bring a labour campanion
2511	19	0	1	0	0	0	Baby's ill condition	syn, epis	Other: Not allowed even in labour
2459	19	0	1	0	1	0	PPH	ARM, Foley, epis, synto	I had one in labor but sent out during delivery
2637	19	0	1	0	1	0	<30 mins	syn, epis	Aware but had practical problem in bringing someone
2609	19	0	1	1	0	0	<30 mins	nill	I was not aware abt this facility
2568	19	0	1	0	1	0	<30 mins	syn, epis	I had one in labor but sent out during delivery
2579	19	0	1	0	1	0	<30 mins	syn, epis	I did not want to bring a labour campanion
2636	19	0	1	0	0	0	Other: I was taken to the theatre	epis	I did not want to bring a labour campanion
2610	19	1	0	0	1	1	Yes	syn, epis	Present
2638	19	0	1	0	1	1	Yes	epis	I did not want to bring a labour campanion
2826	19	0	1	0	0	0	<30 mins	syn, epis	I did not want to bring a labour campanion
2823	19	0	1	0	1	0	<30 mins	syn.epis	After delivery-no
2623	19	0	1	0	1	0	<30 mins	syn.epis	I did not want to bring a labour campanion
2477	19	0	1	0	1	0	<30 mins	syn.epis	I did not want to bring a labour campanion
2910	19	0	1	0	1	0	<30 mins	FP, epis	Other: Not allowed even in labour
2986	19	0	1	0	0	1	Yes	epis	I did not want to bring a labour campanion
2926	19	0	1	0	1	1	Yes	epis	I was not aware abt this facility
2918	19	0	1	0	1	0	<30 mins	ARM, epis, syn	I did not want to bring a labour campanion
2921	19	0	1	0	1	0	<30 mins	epis, syn	I did not want to bring a labour campanion
2924	19	0	1	0	1	1	Yes	epis	Aware but had practical problem in bringing someone
2834	19	0	1	0	0	0	Other: I was feeling faintish	epis, syn	I did not want to bring a labour campanion
2913	19	0	1	0	1	0	<30 mins	ARM, Foley, epis, synto	Other: Not allowed even in labour
2890	19	0	1	0	0	0	<30 mins	ARM, Foley	Aware but had practical problem in bringing someone
2965	19	0	1	0	0	0	<30 mins	epis	Aware but had practical problem in bringing someone
2959	19	1	1	0	1	0	<30 mins	epis, syn	Present
3025	19	0	1	0	0	0	Baby's ill condition	epis	After delivery- no
2857	19	0	1	0	1	0	<30 mins	PG, syn, epis	Aware but had practical problem in bringing someone
2954	19	0	1	0	1	1	Yes	ARM, syn, epis	After delivery- no
3000	19	0	1	0	1	0	<30 mins	ARM, Foley, epis, synto	After delivery- no
3096	19	0	1	0	1	0	<30 mins	epis, syn	I had one in labor but sent out during delivery
3140	19	0	1	0	0	1	Yes	epis, FP	Other: Not allowed even in labour
3105	19	0	1	0	1	0	<30 mins	epis	Aware but had practical problem in bringing someone
2992	19	1	1	0	0	0	Baby's ill condition	epis, syn	Present
3158	19	0	1	0	0	0	<30 mins	epis	I did not want to bring a labour campanion
3150	19	0	1	0	1	0	<30 mins	epis, FP	Other: I wanted my best friend to accompany me, but she wasn’t allowed as she was not married yet
3132	19	0	1	0	1	1	Yes	epis	My Labour was too quick & no time to inform
3014	19	0	1	0	1	1	Yes	epis, syn	After delivery- no
3125	19	0	1	0	1	0	<30 mins	ARM	Aware but had practical problem in bringing someone
3246	19	0	1	0	0	0	<30 mins	epis	Aware but had practical problem in bringing someone
3147	19	0	1	0	1	1	Yes	PG, epis	I was not aware abt this facility
3298	19	0	0	0	0	0	<30 mins	epis	Aware but had practical problem in bringing someone
3208	19	0	1	0	1	0	<30 mins	epis, syn	Aware but had practical problem in bringing someone
3109	19	0	1	0	1	0	Not started due to unknown reason	syn, epis	I was not aware abt this facility
3089	19	0	1	0	0	0	<30 mins	PG, ARM, Foley,	Aware but had practical problem in bringing someone
3237	19	0	1	0	1	1	Yes	epis	Aware but had practical problem in bringing someone
3442	19	0	1	0	1	0	<30 mins	epis	I did not want to bring a labour campanion
3469	19	0	1	0	1	0	<30 mins	epis	Aware but had practical problem in bringing someone
3259	19	0	1	0	1	0	<30 mins	ARM, syn, epis	Aware but had practical problem in bringing someone
3267	19	0	1	0	1	1	Yes	foley, epis	Other: Not allowed even in labour
3287	19	1	1	0	1	0	<30 mins	syn, epis	Present
3254	19	0	1	0	1	0	Not started due to unknown reason	foley, epis	My Labour was too quick & no time to inform
3243	19	0	1	0	1	0	<30 mins	ARM, syn, PG, epis	After delivery- no
3377	19	0	1	0	0	1	Yes	ARM, epis	I had one in labor but sent out during delivery
3619	19	0	1	0	0	0	<30 mins	epis	My Labour was too quick & no time to inform
3691	19	1	1	0	1	0	<30 mins	ARM, epis, FP	Present
3627	19	0	1	0	1	0	<30 mins	epis	Aware but had practical problem in bringing someone
3658	19	0	1	0	0	1	Yes	epis, syn	Other: Not allowed even in labour
3461	19	0	1	0	0	1	Yes	epis	I had one in labor but sent out during delivery
3569	19	0	1	0	1	0	<30 mins	syn	After delivery- no
3725	19	0	1	0	0	0	Other: Mom was not stable	syn, epis	Companion medical condition
3592	19	0	1	0	1	0	<30 mins	epis	Aware but had practical problem in bringing someone
3553	19	0	1	0	1	0	Baby's ill condition	epis, syn	After delivery- no
3768	19	0	1	0	1	0	<30 mins	epis, FP	After delivery- no
3829	19	0	1	0	0	0	<30 mins	epis	My Labour was too quick & no time to inform
3927	19	0	1	0	1	0	<30 mins	synto	Other: Not allowed even in labour
3589	19	0	0	0	1	0	Baby's ill condition	epis	My Labour was too quick & no time to inform
3965	19	0	1	0	1	0	<30 mins	epis	I did not want to bring a labour campanion
3800	19	0	1	0	1	0	Other: Mom was not stable	epis, syn	I did not want to bring a labour campanion
3920	19	0	1	0	1	1	Yes	epis	Companion medical condition
3858	19	0	0	0	1	0	<30 mins	ARM, foley, synto	Aware but had practical problem in bringing someone
3929	19	0	1	0	1	0	<30 mins	ARM, Foley, epis, synto	I was not aware abt this facility
3938	19	0	1	0	1	0	<30 mins	ARM, foley, synto, FP, epis	Other: Went out for a while didn't take her back
3898	19	0	1	0	0	0	<30 mins	ARM, Foley, epis	Aware but had practical problem in bringing someone
3985	19	0	1	0	1	1	Yes	syn, epis	I did not want to bring a labour campanion
3964	19	0	1	0	1	0	Other: PPH	ARM, syn, epis	I did not want to bring a labour campanion
3793	19	0	0	0	0	0	<30 mins	ARM	My Labour was too quick & no time to inform
4080	19	0	1	0	1	1	Yes	epis	Aware but had practical problem in bringing someone
3996	19	0	1	0	0	1	Yes	ARM, epis	I was not aware abt this facility
3918	19	0	1	0	0	0	<30 mins	syn, epis	Other: Not allowed even in labour
3908	19	0	1	0	1	1	Yes	FP, epis	Aware but had practical problem in bringing someone
3979	19	0	1	0	0	1	Yes	epis	Companion medical condition
4022	19	0	1	0	1	0	<30 mins	syn, epis	I had one in labor but sent out during delivery
3752	19	0	1	0	1	0	<30 mins	epis	Aware but had practical problem in bringing someone
3981	19	0	1	0	1	1	Yes	ARM, epis, FP	Other: Not allowed at the entrance
3992	19	0	1	0	1	0	<30 mins	syn, epis, FP	After delivery- no
4063	19	0	1	0	1	1	Yes	syn, epis	My Labour was too quick & no time to inform
4023	19	0	1	0	1	0	<30 mins	epis	Other: Did not encourage to have a companion
4028	19	0	1	0	1	1	Yes	syn, epis	Aware but had practical problem in bringing someone
4173	19	0	1	0	0	1	Yes	FP, epis	I was not aware abt this facility
4093	19	0	1	0	1	1	Yes	epis	I did not want to bring a labour campanion
4157	19	0	1	0	1	1	Yes	ARM, syn, epis	After delivery- no
4212	19	0	1	0	1	0	<30 mins	ARM, epis	I did not want to bring a labour campanion
4177	19	0	1	0	1	0	<30 mins	ARM, syn, epis	Other: At first did not tell to inform the family
4174	19	0	1	0	1	0	Vomitted	PG, syn, epis	I had one in labor but sent out during delivery
4201	19	1	1	0	1	0	<30 mins	ARM, syn, epis, epidural	Present
4320	19	0	1	0	1	0	<30 mins	epis	I did not want to bring a labour campanion
4162	19	0	1	0	1	0	<30 mins	syn, epis	I did not want to bring a labour campanion
4212	19	0	1	0	1	0	<30 mins	epis	My Labour was too quick & no time to inform
4332	19	0	1	0	1	1	Yes	epis	I did not want to bring a labour campanion
4322	19	0	1	0	0	1	Yes	epis	Aware but had practical problem in bringing someone
4219	19	0	1	0	1	1	Yes	epis	Other: Not allowed even in labour
4083	19	1	1	0	1	1	Yes	foley, epis	Present
4182	19	0	1	0	0	1	Yes	foley, ARM, syn, FP, epis	After delivery- no
4461	19	0	0	0	0	0	<30 mins	epis	My Labour was too quick & no time to inform
4388	19	0	1	0	1	1	<30 mins	epis	After delivery- no
4242	19	0	1	0	1	1	Yes	ARM, PG, syn, FP, epis	Other: Not allowed even in labour
4428	19	0	1	0	1	1	Yes	epis	I did not want to bring a labour campanion
4336	19	1	1	0	0	1	Yes	fp, epis	Present
4451	19	0	1	0	0	0	<30 mins	epis	My Labour was too quick & no time to inform
4356	19	0	1	0	0	1	Yes	FP	I did not want to bring a labour campanion
4246	19	0	1	0	1	1	Yes	epis	I did not want to bring a labour campanion
4458	19	0	1	0	0	0	<30 mins	epis	I did not want to bring a labour campanion
4345	19	0	1	0	1	0	<30 mins	epis	I did not want to bring a labour campanion
4437	19	0	1	0	0	0	<30 mins	syn, epis	Aware but had practical problem in bringing someone
4528	19	0	0	0	0	0	<30 mins	epis	My Labour was too quick & no time to inform
4529	19	0	1	0	1	0	<30 mins	ARM, epis	I had one in labor but sent out during delivery
4155	19	1	1	0	1	1	Yes	ARM, syn, epis	Present
4395	19	0	1	0	0	1	Yes	ARM, FP, epis	After delivery- no
4351	19	0	1	0	1	0	<30 mins	syn, epis	I did not want to bring a labour campanion
4431	19	0	1	0	1	1	Yes	epis	My Labour was too quick & no time to inform
4445	19	0	1	0	0	1	Yes	epis	Other: Not allowed even in labour
4394	19	0	1	0	0	1	Yes	syn, epis, ARM	After delivery - no
4453	19	0	1	0	1	1	Yes	ARM	I did not want to bring a labour campanion
4665	19	0	1	0	1	1	Yes	ARM, epis	Sent out during delivery
4676	19	0	1	0	1	0	<30 mins	epis	After delivery - no
4803	19	0	1	0	1	0	<30 mins	epis	My Labour was too quick & no time to inform
4739	19	0	1	0	1	0	<30 mins	syn, FP	I did not want to bring a labour campanion
4675	19	0	1	0	1	0	<30 mins	Foley, PG, syn, epis	My Labour was too quick & no time to inform
4688	19	0	1	0	0	0	<30 mins	epis	I did not want to bring a labour campanion
4811	19	0	1	0	0	1	<30 mins	epis	My Labour was too quick & no time to inform
4737	19	0	0	0	1	0	Unknown reason	epis	Aware but had practical problem in bringing someone
4731	19	0	1	0	1	1	Yes	ARM, FP	I did not want to bring a labour campanion
4537	19	0	1	0	1	0	<30 mins	Foley, ARM, syn, epis	I did not want to bring a labour campanion
4857	19	0	1	0	1	1	Yes	epis	I did not want to bring a labour campanion
4730	19	0	1	1	1	1	Yes	nill	My Labour was too quick & no time to inform
4808	19	0	1	0	1	0	<30 mins	syn, epis	After delivery- no
4833	19	0	1	0	1	1	Yes	ARM, syn, epis	After delivery- no
4900	19	0	1	0	1	0	<30 mins	epis	Aware but had practical problem in bringing someone
4806	19	1	1	0	1	0	<30 mins	syn, epis	Present
4949	19	0	1	0	0	1	Yes	FP, epis	Aware but had practical problem in bringing someone
4868	19	1	1	0	1	0	<30 mins	epis	Present
4830	19	0	1	0	1	0	<30 mins	FP, epis	Aware but had practical problem in bringing someone
4933	19	0	1	0	0	1	Yes	epis	My Labour was too quick & no time to inform
4753	19	0	1	0	1	1	Yes	foley, ARM, syn, epis	After delivery - no
4916	19	0	1	0	1	1	Yes	epis	Aware but had practical problem in bringing someone
4992	19	0	1	0	0	0	<30 mins	epis	Companion medical condition
4932	19	0	1	0	0	0	Baby's ill condition	epis	My Labour was too quick & no time to inform
4956	19	0	1	0	1	0	Baby's ill condition	syn, epis	Other: Not allowed even in labour
5034	19	0	1	0	1	0	<30 mins	syn, epis	Other: Not allowed even in labour
4851	19	0	1	0	1	0	Faintish	epis	Other: Labor comp. was allowed to stay only for a short time during labor
5071	19	0	1	0	1	1	<30 mins	epis	After delivery- no
5038	19	0	1	0	1	0	<30 mins	ARM, foley, epis	I had one in labor but sent out during delivery (After delivery yes)
5115	19	0	1	1	1	0	<30 mins	nill	Companion medical condition
4976	19	0	1	0	1	1	Yes	ARM, foley, FP	I was not aware abt this facility
5168	19	0	1	0	1	1	Yes	epis	Other: Not allowed even in labour
5288	19	0	1	0	1	0	<30 mins	epis	Sent out during delivery
5179	19	0	1	0	1	0	<30 mins	epis	I did not want to bring a labour campanion
4925	19	0	1	0	1	0	<30 mins	PG, ARM, syn, epis	I did not want to bring a labour campanion
5078	19	0	1	0	1	0	<30 mins	ARM, PG, epis	Sent out during delivery
5195	19	0	1	0	1	0	<30 mins	epis, FP	Aware but had practical problem in bringing someone
5103	19	0	1	0	1	1	Yes	epis	I was not aware abt this facility
5246	19	0	1	0	1	0	<30 mins	syn, epis	I did not want to bring a labour campanion
5196	19	0	1	0	1	0	<30 mins	ARM, epis	Other: Staff said no need to call
5025	19	0	1	0	1	0	<30 mins	ARM, syn, epis	I did not want to bring a labour campanion
4892	19	0	1	0	1	0	<30 mins	PG, epis	I did not want to bring a labour campanion
5193	19	1	1	0	1	1	Yes	epis	Present
5239	19	1	1	0	1	1	Yes	syn, epis	Present
5204	19	0	1	0	0	0	<30 mins	epis	Companion medical condition
5083	19	0	1	0	1	0	VACCUM DELIVERY	syn, epis, PG	Other: Prolonged labour, so I said my companion to leave
5307	19	0	1	0	1	0	<30 mins	epis	I did not want to bring a labour campanion
5199	19	0	1	0	0	1	Yes	ARM, epis	Aware but had practical problem in bringing someone
5308	19	0	1	0	1	0	<30 mins	epis	I was not aware abt this facility
5343	19	0	1	0	0	1	Yes	epis	Aware but had practical problem in bringing someone
5198	19	0	1	0	1	0	<30 mins	foley, ARM, epis	I did not want to bring a labour campanion
5320	19	1	1	0	0	1	Yes	epis	Present
5127	19	0	1	0	0	1	Yes	ARM, syn	Aware but had practical problem in bringing someone
5372	19	0	0	0	1	0	<30 mins	epis	Aware but had practical problem in bringing someone
5231	19	1	1	0	1	0	<30 mins	Foley, ARM, syn, epis, FP	Present
5217	19	0	1	0	1	0	<30 mins	epis	Other: Not allowed even in labour
5342	19	1	1	0	1	1	Yes	Foley, ARM, syn, epis	Present
5391	19	0	0	0	1	1	Yes	ARM	I did not want to bring a labour campanion
5319	19	1	1	0	1	1	Yes	epis	Present
5310	19	0	1	0	1	1	Yes	epis, ARM	Companion medical condition
5439	19	0	1	0	1	1	Yes	syn, epis	Other: Companion was feeling dizzy
5542	19	0	1	0	1	0	<30 mins	epis	Aware but had practical problem in bringing someone
5458	19	0	1	0	0	0	<30 mins	syn, ARM, epis	I did not want to bring a labour campanion
5705	19	0	1	0	1	1	Yes	epis	Aware but had practical problem in bringing someone
5633	19	0	1	0	0	1	Yes	ARM	Aware but had practical problem in bringing someone
5612	19	0	1	0	1	0	<30 mins	syn, epis	Other: Prolonged labour, so I said my companion to leave
5611	19	0	1	0	1	0	<30 mins	ARM, syn, epis	Aware but had practical problem in bringing someone
5679	19	0	0	0	1	0	<30 mins	epis	My Labour was too quick & no time to inform
5641	19	0	0	0	1	0	<30 mins	epis, PG	Aware but had practical problem in bringing someone
5753	19	0	1	0	1	1	Yes	epis	I was not aware abt this facility
5581	19	0	1	0	0	1	Yes	epis, FP	Companion medical condition
5521	19	0	1	0	1	1	Yes	Foley, ARM, syn, epis	Other: Prolonged labour, so companion had to go away
5669	19	0	0	0	1	0	<30 mins	syn, FP, epis	Aware but had practical problem in bringing someone
5727	19	0	1	0	1	0	<30 mins	epis	My Labour was too quick & no time to inform
5708	19	1	1	0	1	0	<30 mins	epis	Present
5754	19	0	1	0	1	0	<30 mins	syn,epis	Other:Companion didn't know abt the facility
5638	19	0	1	0	1	0	<30 mins	epis	I did not want to bring a labour campanion
5812	19	0	1	0	0	1	Yes	epis	Other: thought it will not be allowed anyway
5650	19	0	1	0	1	0	<30 mins	epis	Aware but had practical problem in bringing someone
5766	19	0	1	0	1	0	<30 mins	epis	After delivery - no
5788	19	0	1	0	1	0	<30 mins	ARM, epis, syn	Companion medical condition
5734	19	0	1	0	1	1	Yes	ARM, foley, FP	Aware but had practical problem in bringing someone
5765	19	1	1	0	1	1	Yes	PG, epis	Present
5887	19	0	1	1	1	1	Yes	nill	I was not aware abt this facility
5790	19	1	1	0	1	1	Yes	PG, ARM, syn, epis	Present
5893	19	0	1	0	1	1	Yes	ARM	My Labour was too quick & no time to inform
5838	19	0	1	0	1	1	Yes	syn, epis	Aware but had practical problem in bringing someone
5884	19	0	1	0	1	1	Yes	FP, epis	I did not want to bring a labour campanion
5777	19	1	1	0	1	1	Yes	PG, epis	Present
5879	19	1	1	0	1	0	<30 mins	syn, epis	Present
5997	19	0	1	0	1	1	Yes	epis	Aware but had practical problem in bringing someone
5923	19	0	1	0	1	0	Other: Mom was not stable	syn, FP, epis	Aware but had practical problem in bringing someone
5899	19	1	0	0	1	0	<30 mins	epis	Present
6073	19	0	1	1	1	0	<30 mins	nill	I was not aware abt this facility
6019	19	0	1	1	0	1	Yes	nill	I did not want to bring a labour campanion
5950	19	0	1	0	1	0	Baby's ill condition	ARM, PG, syn, FP, epis	Other: Not allowed even in labour
6118	19	0	1	0	1	1	Yes	syn, FP, epis	I did not want to bring a labour campanion
5966	19	0	1	0	1	0	<30 mins	ARM, syn, epis	Sent out during delivery
6131	19	0	1	0	0	0	<30 mins	epis, FP	Aware but had practical problem in bringing someone
6071	19	0	1	0	0	1	Yes	epis	My Labour was too quick & no time to inform
5928	19	0	1	0	1	1	Yes	ARM, syn, epis	Aware but had practical problem in bringing someone
6082	19	0	1	0	1	1	Yes	PG, epis	I did not want to bring a labour campanion
6192	19	0	1	0	1	0	Unknown reason	FP, epis	Other: Not allowed even in labour
5963	19	0	1	0	1	0	Other: Manual removal of Placenta	PG, ARM, syn, epis	Other: Companion wasn’t feeling comfortable to stay in LR
5914	19	1	1	0	1	1	Yes	syn, epis	Present
6080	19	0	1	0	1	1	Yes	epis	Sent out during delivery
6182	19	0	1	0	1	1	Yes	epis	Aware but had practical problem in bringing someone
6124	19	0	1	0	1	1	Yes	syn, epis, FP	I did not want to bring a labour campanion
6236	19	0	1	0	0	1	Yes	epis	I was not aware abt this facility
6084	19	0	1	0	1	0	<30 mins	epis	Aware but had practical problem in bringing someone
6259	19	1	1	0	1	0	<30 mins	syn.epis	Present
6345	19	0	1	0	1	1	Yes	nill	I did not want to bring a labour campanion
6281	19	1	1	0	1	1	Yes	syn, epis, FP	Present
6140	19	0	1	0	1	1	Yes	ARM, PG, syn, FP, epis	Companion medical condition
6279	19	0	1	0	1	1	Yes	epis, FP	I did not want to bring a labour campanion
6362	19	0	1	0	1	1	Yes	epis	Aware but had practical problem in bringing someone
6201	19	0	1	0	1	0	<30 mins	epis	I did not want to bring a labour campanion
6424	19	0	1	0	0	0	<30 mins	syn, epis	Companion medical condition
6418	19	0	1	0	0	1	Yes	epis	Aware but had practical problem in bringing someone
6463	19	0	1	0	1	1	Yes	epis	After delivery- no
6213	19	0	0	0	1	1	Yes	epis	Other: Not allowed even in labour
6223	19	0	0	0	0	1	Yes	epis	My Labour was too quick & no time to inform
6420	19	0	1	0	1	0	Unknown reason	epis, FP	Other: Not allowed even in labour
6432	19	1	1	0	1	1	Yes	epis	Present
6306	19	1	1	0	1	0	<30 mins	Foley, FP, epis	Present
6352	19	0	0	1	1	0	<30 mins	nill	I did not want to bring a labour campanion
6300	19	0	1	0	1	1	Yes	epis, FP	Sent out during delivery
6193	19	0	1	0	1	0	Baby's ill condition	syn, epis	Other: Not allowed even in labour
6086	19	0	1	0	1	1	Yes	ARM, foley	Aware but had practical problem in bringing someone
6431	19	0	1	0	1	0	Yes	syn, epis	Aware but had practical problem in bringing someone
6397	19	1	0	0	1	1	Yes	PG, epis	Present
6577	19	1	1	0	1	0	Baby's ill condition	ARM, syn, epis	Present
6657	19	0	1	0	1	1	Yes	epis	I was not aware abt this facility
6574	19	0	1	0	1	0	<30 mins	ARM, epis	My Labour was too quick & no time to inform
6707	19	0	1	1	1	0	<30 mins	nill	I was not aware abt this facility
6695	19	0	1	0	1	1	Yes	epis	I did not want to bring a labour campanion
6733	19	0	1	0	1	1	Yes	syn, epis	My Labour was too quick & no time to inform
6764	19	0	1	1	1	1	Yes	nill	My Labour was too quick & no time to inform
